# Supplementary material for: 2-(4-Acetamido­benzene­sulfonamido)-3-methyl­butanoic acid
Source: Acta Crystallogr Sect E Struct Rep Online. 2010 May 8;66(Pt 6):o1288. doi: 10.1107/S1600536810016119 (PMC2979509; doi:10.1107/S1600536810016119)
Supplement: Supplementary file 1 [file e-66-o1288-sup1.cif]

##############################################################################
###                                                                        ###
###        Electronic paper (Acta Crystallographica Section E)             ###
###                                                                        ###
##############################################################################
#                                                                            #
# This CIF contains the data in a paper accepted for publication in Acta     #
# Crystallographica Section E. It conforms to the requirements of Notes      #
# for Authors for Section E, and has been peer reviewed under the auspices   #
# of the IUCr Commission on Journals.                                        #
#                                                                            #
# Full details of the Crystallographic Information File format               #
# are given in the paper "The Crystallographic Information File (CIF):       #
# a New Standard Archive File for Crystallography" by S. R. Hall, F. H.      #
# Allen and I. D. Brown [Acta Cryst. (1991), A47, 655-685].                  #
#                                                                            #
# The current version of the core CIF dictionary is obtainable from          #
# ftp://ftp.iucr.org/pub/cif_core.dic. The current version number is 2.4.    #
#                                                                            #
# Software is freely available for graphical display of the structure(s) in  #
# this CIF.  For information consult the CIF home page http://www.iucr.org/  #
# cif/home.html                                                              #
#                                                                            #
# This file may be used for bona fide research purposes within the           #
# scientific community so long as proper attribution is given to the journal # 
# article from which it was obtained.                                        #
#                                                                            #
##############################################################################
                                             
data_global
_audit_creation_method     SHELXL-97
_journal_date_recd_electronic     2010-04-30
_journal_date_accepted     2010-05-01
_journal_name_full     'Acta Crystallographica, Section E'
_journal_year     2010
_journal_volume     66
_journal_issue      6
_journal_page_first     o1288
_journal_page_last     o1288
_journal_paper_category     QO
_journal_coeditor_code     HB5434
_publ_contact_author_name     ' Edward RT Tiekink '
_publ_contact_author_address
;
Department of Chemistry, University of Malaya,
50603 Kuala Lumpur, Malaysia
;
_publ_contact_author_email
;
edward.tiekink@gmail.com
;
_publ_contact_author_fax     ' +60 3 7967 4193 '
_publ_contact_author_phone     ' +60 3 7967 6775 '
_publ_section_title
;
2-(4-Acetamidobenzenesulfonamido)-3-methylbutanoic acid
;
loop_
    _publ_author_name
    _publ_author_footnote
    _publ_author_address
    'Sharif, Shahzad ' .
;
Materials Chemistry Laboratory, Department of Chemistry, Government College
 University, Lahore 54000, Pakistan
;
    'Iqbal, Haffsah ' .
;
Materials Chemistry Laboratory, Department of Chemistry, Government College
 University, Lahore 54000, Pakistan
;
    'Khan, Islam Ullah '
;
Additional correspondence author, e-mail: iuklodhi@yahoo.com.
;
;
Materials Chemistry Laboratory, Department of Chemistry, Government College
 University, Lahore 54000, Pakistan
;
    'John, Peter ' .
;
Materials Chemistry Laboratory, Department of Chemistry, Government College
 University, Lahore 54000, Pakistan
;
    'Tiekink, Edward R. T.' .
;
Department of Chemistry, University of Malaya,
50603 Kuala Lumpur, Malaysia
;
data_I
_audit_creation_method     SHELXL-97
_chemical_name_systematic
;
2-(4-Acetamidobenzenesulfonamido)-3-methylbutanoic acid
;
_chemical_name_common     ?
_chemical_formula_moiety     'C13 H18 N2 O5 S'
_chemical_formula_sum     'C13 H18 N2 O5 S'
_chemical_formula_iupac     'C13 H18 N2 O5 S'
_chemical_formula_weight     314.35
_chemical_melting_point     ?
_symmetry_cell_setting     orthorhombic
_symmetry_space_group_name_H-M     'P 21 21 21'
_symmetry_space_group_name_Hall     'P 2ac 2ab'
loop_
    _symmetry_equiv_pos_as_xyz
    'x, y, z'
    'x+1/2, -y+1/2, -z'
    '-x, y+1/2, -z+1/2'
    '-x+1/2, -y, z+1/2'
_cell_length_a     5.1649(13)
_cell_length_b     14.724(5)
_cell_length_c     20.688(7)
_cell_angle_alpha     90
_cell_angle_beta     90
_cell_angle_gamma     90
_cell_volume     1573.2(8)
_cell_formula_units_Z     4
_cell_measurement_reflns_used     815
_cell_measurement_theta_min     3.0
_cell_measurement_theta_max     18.5
_cell_measurement_temperature     293(2)
_exptl_crystal_description     prism
_exptl_crystal_colour     colourless
_exptl_crystal_size_max     0.39
_exptl_crystal_size_mid     0.09
_exptl_crystal_size_min     0.07
_exptl_crystal_density_diffrn     1.327
_exptl_crystal_density_meas     ?
_exptl_crystal_density_method     'not measured'
_exptl_crystal_F_000     664
_exptl_absorpt_coefficient_mu     0.227
_exptl_absorpt_correction_type     none
_exptl_absorpt_process_details     ?
_exptl_absorpt_correction_T_min     ?
_exptl_absorpt_correction_T_max     ?
_exptl_special_details
;
;
_diffrn_ambient_temperature     293(2)
_diffrn_radiation_type     MoK\a
_diffrn_radiation_wavelength     0.71073
_diffrn_radiation_source     'fine-focus sealed tube'
_diffrn_radiation_monochromator     graphite
_diffrn_measurement_device_type     'Bruker APEXII CCD'
_diffrn_measurement_method     '\f and \w scans'
_diffrn_detector_area_resol_mean     ?
_diffrn_reflns_number     7356
_diffrn_reflns_av_R_equivalents     0.075
_diffrn_reflns_av_sigmaI/netI     0.073
_diffrn_reflns_theta_min     1.7
_diffrn_reflns_theta_max     25.0
_diffrn_reflns_theta_full     25.0
_diffrn_measured_fraction_theta_max     0.999
_diffrn_measured_fraction_theta_full     0.999
_diffrn_reflns_limit_h_min     -6
_diffrn_reflns_limit_h_max     5
_diffrn_reflns_limit_k_min     -14
_diffrn_reflns_limit_k_max     17
_diffrn_reflns_limit_l_min     -24
_diffrn_reflns_limit_l_max     24
_diffrn_standards_number     ?
_diffrn_standards_interval_count     ?
_diffrn_standards_interval_time     ?
_diffrn_standards_decay_%     ?
_refine_special_details
;
Refinement of <i>F</i>^2^ against ALL reflections. The weighted <i>R</i>-factor
wR and goodness of fit <i>S</i> are based on <i>F</i>^2^, conventional
<i>R</i>-factors <i>R</i> are based on <i>F</i>, with <i>F</i> set to zero for
negative <i>F</i>^2^. The threshold expression of <i>F</i>^2^ >
2\s(<i>F</i>^2^) is used only for calculating <i>R</i>-factors(gt) etc. and is
not relevant to the choice of reflections for refinement. <i>R</i>-factors
based on <i>F</i>^2^ are statistically about twice as large as those based on
<i>F</i>, and <i>R</i>- factors based on ALL data will be even larger.
;
_reflns_number_total     1647
_reflns_number_gt     1083
_reflns_threshold_expression     I>2\s(I)
_refine_ls_structure_factor_coef     Fsqd
_refine_ls_matrix_type     full
_refine_ls_R_factor_all     0.110
_refine_ls_R_factor_gt     0.053
_refine_ls_wR_factor_gt     0.132
_refine_ls_wR_factor_ref     0.209
_refine_ls_goodness_of_fit_ref     1.16
_refine_ls_restrained_S_all     1.16
_refine_ls_number_reflns     1647
_refine_ls_number_parameters     205
_refine_ls_number_restraints     2
_refine_ls_hydrogen_treatment     mixed
_refine_ls_weighting_scheme     calc
_refine_ls_weighting_details
                 'calc w=1/[\s^2^(Fo^2^)+(0.1138P)^2^] where P=(Fo^2^+2Fc^2^)/3'
_atom_sites_solution_hydrogens     geom
_atom_sites_solution_primary     direct
_atom_sites_solution_secondary     difmap
_refine_ls_shift/su_max     ?
_refine_ls_shift/su_max_lt     0.001
_refine_ls_shift/su_mean     0.000
_refine_diff_density_max     0.49
_refine_diff_density_min     -0.52
_refine_ls_extinction_method     none
_refine_ls_extinction_coef     ?
_refine_ls_abs_structure_details     ?
_refine_ls_abs_structure_Flack     ?
loop_
    _atom_type_symbol
    _atom_type_description
    _atom_type_scat_dispersion_real
    _atom_type_scat_dispersion_imag
    _atom_type_scat_source
    'C' 'C' 0.0033 0.0016
                         'International Tables Vol C Tables 4.2.6.8 and 6.1.1.4'
    'H' 'H' 0.0000 0.0000
                         'International Tables Vol C Tables 4.2.6.8 and 6.1.1.4'
    'N' 'N' 0.0061 0.0033
                         'International Tables Vol C Tables 4.2.6.8 and 6.1.1.4'
    'O' 'O' 0.0106 0.0060
                         'International Tables Vol C Tables 4.2.6.8 and 6.1.1.4'
    'S' 'S' 0.1246 0.1234
                         'International Tables Vol C Tables 4.2.6.8 and 6.1.1.4'
_computing_data_collection     'APEX2 (Bruker, 2007)'
_computing_cell_refinement     'SAINT (Bruker, 2007)'
_computing_data_reduction     'SAINT (Bruker, 2007)'
_computing_structure_solution     'SHELXS97 (Sheldrick, 2008)'
_computing_structure_refinement     'SHELXL97 (Sheldrick, 2008)'
_computing_molecular_graphics
;
ORTEP-3 (Farrugia, 1997) and DIAMOND (Brandenburg, 2006)
;
_computing_publication_material     'publCIF (Westrip, 2010)'
loop_
    _atom_site_type_symbol
    _atom_site_label
    _atom_site_fract_x
    _atom_site_fract_y
    _atom_site_fract_z
    _atom_site_U_iso_or_equiv
    _atom_site_adp_type
    _atom_site_calc_flag
    _atom_site_refinement_flags
    _atom_site_occupancy
    _atom_site_disorder_assembly
    _atom_site_disorder_group
    S S1 0.6472(3) 0.98522(14) 0.24127(8) 0.0374(6) Uani d . 1 . .
    O O1 0.7761(10) 0.9900(4) 0.3028(2) 0.0474(15) Uani d . 1 . .
    O O2 0.3793(9) 1.0094(4) 0.2371(3) 0.0484(14) Uani d . 1 . .
    O O3 0.4852(13) 0.6006(4) 0.0597(3) 0.0627(19) Uani d . 1 . .
    O O4 1.0931(11) 0.9940(5) 0.0904(3) 0.068(2) Uani d . 1 . .
    O O5 0.7406(11) 0.9868(5) 0.0302(3) 0.0618(19) Uani d . 1 . .
    H H5O 0.8216 0.9540 -0.0023 0.093 Uiso d . 1 . .
    N N1 0.8024(12) 0.6160(5) 0.1338(3) 0.0423(17) Uani d D 1 . .
    H H1N 0.947(8) 0.593(5) 0.146(4) 0.051 Uiso d D 1 . .
    N N2 0.8017(12) 1.0547(4) 0.1940(3) 0.0347(15) Uani d D 1 B .
    H H2N 0.963(4) 1.041(5) 0.194(3) 0.042 Uiso d D 1 . .
    C C1 0.6850(14) 0.8749(5) 0.2107(4) 0.0341(17) Uani d . 1 . .
    C C2 0.5207(16) 0.8443(6) 0.1626(4) 0.044(2) Uani d . 1 . .
    H H2 0.3858 0.8810 0.1483 0.053 Uiso calc R 1 . .
    C C3 0.5570(17) 0.7596(6) 0.1360(4) 0.051(2) Uani d . 1 . .
    H H3 0.4462 0.7395 0.1036 0.061 Uiso calc R 1 . .
    C C4 0.7560(14) 0.7038(5) 0.1568(4) 0.0381(19) Uani d . 1 . .
    C C5 0.9198(15) 0.7362(6) 0.2053(4) 0.045(2) Uani d . 1 . .
    H H5 1.0537 0.6994 0.2201 0.054 Uiso calc R 1 . .
    C C6 0.8875(16) 0.8207(6) 0.2314(4) 0.047(2) Uani d . 1 . .
    H H6 1.0011 0.8417 0.2629 0.056 Uiso calc R 1 . .
    C C7 0.6686(18) 0.5689(6) 0.0892(4) 0.045(2) Uani d . 1 . .
    C C8 0.7567(19) 0.4720(5) 0.0793(4) 0.057(2) Uani d . 1 . .
    H H8A 0.6125 0.4316 0.0850 0.086 Uiso calc R 1 . .
    H H8B 0.8891 0.4575 0.1102 0.086 Uiso calc R 1 . .
    H H8C 0.8245 0.4652 0.0364 0.086 Uiso calc R 1 . .
    C C9 0.7105(16) 1.0683(6) 0.1282(3) 0.0403(19) Uani d . 1 . .
    H H9 0.5295 1.0486 0.1256 0.048 Uiso calc R 1 A 1
    C C10 0.8709(15) 1.0112(6) 0.0812(3) 0.0429(19) Uani d . 1 B .
    C C11 0.724(2) 1.1699(7) 0.1107(5) 0.071(3) Uani d P 0.747(16) B 1
    H H11 0.9013 1.1893 0.1209 0.086 Uiso calc PR 0.747(16) B 1
    C C12 0.550(3) 1.2240(7) 0.1542(6) 0.103(5) Uani d P 0.747(16) B 1
    H H12A 0.5831 1.2876 0.1483 0.154 Uiso calc PR 0.747(16) B 1
    H H12B 0.5821 1.2077 0.1984 0.154 Uiso calc PR 0.747(16) B 1
    H H12C 0.3724 1.2113 0.1437 0.154 Uiso calc PR 0.747(16) B 1
    C C13 0.683(4) 1.1929(11) 0.0441(7) 0.109(7) Uani d P 0.747(16) B 1
    H H13A 0.5309 1.1626 0.0286 0.164 Uiso calc PR 0.747(16) B 1
    H H13B 0.8302 1.1742 0.0190 0.164 Uiso calc PR 0.747(16) B 1
    H H13C 0.6608 1.2574 0.0402 0.164 Uiso calc PR 0.747(16) B 1
    C C11A 0.724(2) 1.1699(7) 0.1107(5) 0.071(3) Uani d P 0.253(16) B 2
    H H11A 0.6178 1.1695 0.0715 0.086 Uiso calc PR 0.253(16) B 2
    C C12A 0.550(3) 1.2240(7) 0.1542(6) 0.103(5) Uani d P 0.253(16) B 2
    H H12D 0.6523 1.2566 0.1851 0.154 Uiso calc PR 0.253(16) B 2
    H H12E 0.4339 1.1837 0.1764 0.154 Uiso calc PR 0.253(16) B 2
    H H12F 0.4513 1.2663 0.1288 0.154 Uiso calc PR 0.253(16) B 2
    C C13A 0.928(14) 1.213(3) 0.088(2) 0.109(7) Uani d P 0.253(16) B 2
    H H13D 0.9508 1.1990 0.0433 0.164 Uiso calc PR 0.253(16) B 2
    H H13E 1.0795 1.1945 0.1118 0.164 Uiso calc PR 0.253(16) B 2
    H H13F 0.9041 1.2774 0.0933 0.164 Uiso calc PR 0.253(16) B 2
loop_
    _atom_site_aniso_label
    _atom_site_aniso_U_11
    _atom_site_aniso_U_22
    _atom_site_aniso_U_33
    _atom_site_aniso_U_12
    _atom_site_aniso_U_13
    _atom_site_aniso_U_23
    S1 0.0357(10) 0.0429(11) 0.0336(9) -0.0026(9) 0.0032(8) -0.0080(8)
    O1 0.055(3) 0.058(4) 0.029(3) -0.006(3) -0.001(2) -0.008(3)
    O2 0.032(3) 0.058(4) 0.055(3) 0.003(3) 0.006(2) -0.013(3)
    O3 0.078(4) 0.049(4) 0.061(4) 0.014(4) -0.028(4) -0.016(3)
    O4 0.047(4) 0.104(6) 0.054(4) 0.028(4) -0.001(3) -0.015(4)
    O5 0.052(4) 0.080(5) 0.053(3) 0.006(3) -0.001(3) -0.034(4)
    N1 0.045(4) 0.034(4) 0.048(4) 0.008(3) -0.007(3) -0.001(3)
    N2 0.032(4) 0.033(3) 0.039(3) -0.002(3) 0.004(3) -0.002(3)
    C1 0.031(4) 0.035(4) 0.036(4) -0.003(3) 0.000(3) -0.002(3)
    C2 0.036(4) 0.040(5) 0.056(5) 0.005(4) -0.011(4) -0.006(4)
    C3 0.048(5) 0.045(5) 0.059(6) 0.003(4) -0.020(4) -0.014(5)
    C4 0.037(4) 0.034(4) 0.043(4) 0.004(4) 0.001(4) 0.000(4)
    C5 0.044(5) 0.043(5) 0.047(5) 0.006(4) -0.013(4) 0.008(4)
    C6 0.048(5) 0.047(5) 0.044(5) -0.003(4) -0.018(4) -0.004(4)
    C7 0.060(6) 0.037(5) 0.038(4) -0.004(4) 0.006(5) -0.006(4)
    C8 0.077(6) 0.039(5) 0.054(5) 0.010(5) -0.008(5) -0.011(5)
    C9 0.042(5) 0.044(5) 0.035(4) 0.008(4) 0.006(3) -0.001(4)
    C10 0.035(5) 0.049(5) 0.045(4) 0.000(4) 0.012(4) 0.004(4)
    C11 0.108(9) 0.041(6) 0.064(6) 0.021(6) 0.020(6) 0.014(5)
    C12 0.154(13) 0.053(7) 0.102(9) 0.052(8) 0.004(9) -0.011(7)
    C13 0.21(2) 0.057(9) 0.064(10) 0.008(12) -0.005(11) 0.004(8)
    C11A 0.108(9) 0.041(6) 0.064(6) 0.021(6) 0.020(6) 0.014(5)
    C12A 0.154(13) 0.053(7) 0.102(9) 0.052(8) 0.004(9) -0.011(7)
    C13A 0.21(2) 0.057(9) 0.064(10) 0.008(12) -0.005(11) 0.004(8)
_geom_special_details
;
All s.u.'s (except the s.u. in the dihedral angle between two l.s. planes) are
estimated using the full covariance matrix. The cell s.u.'s are taken into
account individually in the estimation of s.u.'s in distances, angles and
torsion angles; correlations between s.u.'s in cell parameters are only used
when they are defined by crystal symmetry. An approximate (isotropic)
treatment of cell s.u.'s is used for estimating s.u.'s involving l.s. planes.
;
loop_
    _geom_bond_atom_site_label_1
    _geom_bond_atom_site_label_2
    _geom_bond_site_symmetry_2
    _geom_bond_distance
    _geom_bond_publ_flag
    S1 O2 . 1.431(5) ?
    S1 O1 . 1.438(5) ?
    S1 N2 . 1.625(6) ?
    S1 C1 . 1.754(8) ?
    O3 C7 . 1.220(10) ?
    O4 C10 . 1.191(9) ?
    O5 C10 . 1.301(9) ?
    O5 H5O . 0.9275 ?
    N1 C7 . 1.345(10) ?
    N1 C4 . 1.398(10) ?
    N1 H1N . 0.86(5) ?
    N2 C9 . 1.454(9) ?
    N2 H2N . 0.86(3) ?
    C1 C6 . 1.383(10) ?
    C1 C2 . 1.383(10) ?
    C2 C3 . 1.377(11) ?
    C2 H2 . 0.9300 ?
    C3 C4 . 1.385(11) ?
    C3 H3 . 0.9300 ?
    C4 C5 . 1.395(10) ?
    C5 C6 . 1.368(11) ?
    C5 H5 . 0.9300 ?
    C6 H6 . 0.9300 ?
    C7 C8 . 1.512(12) ?
    C8 H8A . 0.9600 ?
    C8 H8B . 0.9600 ?
    C8 H8C . 0.9600 ?
    C9 C10 . 1.530(10) ?
    C9 C11A . 1.541(12) ?
    C9 C11 . 1.541(12) ?
    C9 H9 . 0.9800 ?
    C11 C13 . 1.434(17) ?
    C11 C12 . 1.503(14) ?
    C11 H11 . 0.9800 ?
    C12 H12A . 0.9600 ?
    C12 H12B . 0.9600 ?
    C12 H12C . 0.9600 ?
    C13 H13A . 0.9600 ?
    C13 H13B . 0.9600 ?
    C13 H13C . 0.9600 ?
    C11A C13A . 1.32(7) ?
    C11A C12A . 1.503(14) ?
    C11A H11A . 0.9800 ?
    C12A H12D . 0.9600 ?
    C12A H12E . 0.9600 ?
    C12A H12F . 0.9600 ?
    C13A H13D . 0.9600 ?
    C13A H13E . 0.9600 ?
    C13A H13F . 0.9600 ?
loop_
    _geom_angle_atom_site_label_1
    _geom_angle_atom_site_label_2
    _geom_angle_atom_site_label_3
    _geom_angle_site_symmetry_1
    _geom_angle_site_symmetry_3
    _geom_angle
    _geom_angle_publ_flag
    O2 S1 O1 . . 119.3(3) ?
    O2 S1 N2 . . 106.4(4) ?
    O1 S1 N2 . . 105.9(3) ?
    O2 S1 C1 . . 108.4(3) ?
    O1 S1 C1 . . 108.2(4) ?
    N2 S1 C1 . . 108.1(3) ?
    C10 O5 H5O . . 119.8 ?
    C7 N1 C4 . . 128.6(7) ?
    C7 N1 H1N . . 116(6) ?
    C4 N1 H1N . . 114(6) ?
    C9 N2 S1 . . 119.4(5) ?
    C9 N2 H2N . . 110(5) ?
    S1 N2 H2N . . 109(5) ?
    C6 C1 C2 . . 119.9(7) ?
    C6 C1 S1 . . 120.4(6) ?
    C2 C1 S1 . . 119.5(6) ?
    C1 C2 C3 . . 119.9(8) ?
    C1 C2 H2 . . 120.0 ?
    C3 C2 H2 . . 120.0 ?
    C4 C3 C2 . . 120.9(8) ?
    C4 C3 H3 . . 119.5 ?
    C2 C3 H3 . . 119.5 ?
    C3 C4 C5 . . 118.1(7) ?
    C3 C4 N1 . . 124.7(7) ?
    C5 C4 N1 . . 117.2(7) ?
    C6 C5 C4 . . 121.4(7) ?
    C6 C5 H5 . . 119.3 ?
    C4 C5 H5 . . 119.3 ?
    C5 C6 C1 . . 119.7(7) ?
    C5 C6 H6 . . 120.2 ?
    C1 C6 H6 . . 120.2 ?
    O3 C7 N1 . . 122.9(8) ?
    O3 C7 C8 . . 121.8(8) ?
    N1 C7 C8 . . 115.2(8) ?
    C7 C8 H8A . . 109.5 ?
    C7 C8 H8B . . 109.5 ?
    H8A C8 H8B . . 109.5 ?
    C7 C8 H8C . . 109.5 ?
    H8A C8 H8C . . 109.5 ?
    H8B C8 H8C . . 109.5 ?
    N2 C9 C10 . . 110.1(6) ?
    N2 C9 C11A . . 109.8(7) ?
    C10 C9 C11A . . 111.0(7) ?
    N2 C9 C11 . . 109.8(7) ?
    C10 C9 C11 . . 111.0(7) ?
    N2 C9 H9 . . 108.6 ?
    C10 C9 H9 . . 108.6 ?
    C11A C9 H9 . . 108.6 ?
    C11 C9 H9 . . 108.6 ?
    O4 C10 O5 . . 124.8(7) ?
    O4 C10 C9 . . 122.4(8) ?
    O5 C10 C9 . . 112.8(7) ?
    C13 C11 C12 . . 111.1(12) ?
    C13 C11 C9 . . 116.7(10) ?
    C12 C11 C9 . . 110.2(9) ?
    C13 C11 H11 . . 106.0 ?
    C12 C11 H11 . . 106.0 ?
    C9 C11 H11 . . 106.0 ?
    C13A C11A C12A . . 116(2) ?
    C13A C11A C9 . . 126(3) ?
    C12A C11A C9 . . 110.2(9) ?
    C13A C11A H11A . . 99.3 ?
    C12A C11A H11A . . 99.3 ?
    C9 C11A H11A . . 99.3 ?
    C11A C12A H12D . . 109.5 ?
    C11A C12A H12E . . 109.5 ?
    H12D C12A H12E . . 109.5 ?
    C11A C12A H12F . . 109.5 ?
    H12D C12A H12F . . 109.5 ?
    H12E C12A H12F . . 109.5 ?
    C11A C13A H13D . . 109.5 ?
    C11A C13A H13E . . 109.5 ?
    H13D C13A H13E . . 109.5 ?
    C11A C13A H13F . . 109.5 ?
    H13D C13A H13F . . 109.5 ?
    H13E C13A H13F . . 109.5 ?
loop_
    _geom_torsion_atom_site_label_1
    _geom_torsion_atom_site_label_2
    _geom_torsion_atom_site_label_3
    _geom_torsion_atom_site_label_4
    _geom_torsion_site_symmetry_1
    _geom_torsion_site_symmetry_2
    _geom_torsion_site_symmetry_3
    _geom_torsion_site_symmetry_4
    _geom_torsion
    _geom_torsion_publ_flag
    O2 S1 N2 C9 . . . . -49.5(6) ?
    O1 S1 N2 C9 . . . . -177.4(6) ?
    C1 S1 N2 C9 . . . . 66.8(6) ?
    O2 S1 C1 C6 . . . . -153.6(6) ?
    O1 S1 C1 C6 . . . . -22.9(7) ?
    N2 S1 C1 C6 . . . . 91.4(7) ?
    O2 S1 C1 C2 . . . . 30.5(7) ?
    O1 S1 C1 C2 . . . . 161.2(6) ?
    N2 S1 C1 C2 . . . . -84.5(7) ?
    C6 C1 C2 C3 . . . . 0.8(12) ?
    S1 C1 C2 C3 . . . . 176.7(7) ?
    C1 C2 C3 C4 . . . . 0.2(13) ?
    C2 C3 C4 C5 . . . . -0.4(13) ?
    C2 C3 C4 N1 . . . . 178.2(8) ?
    C7 N1 C4 C3 . . . . -0.9(13) ?
    C7 N1 C4 C5 . . . . 177.7(8) ?
    C3 C4 C5 C6 . . . . -0.5(12) ?
    N1 C4 C5 C6 . . . . -179.2(7) ?
    C4 C5 C6 C1 . . . . 1.5(12) ?
    C2 C1 C6 C5 . . . . -1.7(12) ?
    S1 C1 C6 C5 . . . . -177.6(6) ?
    C4 N1 C7 O3 . . . . 3.5(13) ?
    C4 N1 C7 C8 . . . . -174.9(8) ?
    S1 N2 C9 C10 . . . . -99.4(7) ?
    S1 N2 C9 C11A . . . . 138.0(7) ?
    S1 N2 C9 C11 . . . . 138.0(7) ?
    N2 C9 C10 O4 . . . . -31.3(11) ?
    C11A C9 C10 O4 . . . . 90.5(11) ?
    C11 C9 C10 O4 . . . . 90.5(11) ?
    N2 C9 C10 O5 . . . . 150.7(7) ?
    C11A C9 C10 O5 . . . . -87.5(9) ?
    C11 C9 C10 O5 . . . . -87.5(9) ?
    N2 C9 C11 C13 . . . . 169.7(13) ?
    C10 C9 C11 C13 . . . . 47.7(16) ?
    C11A C9 C11 C13 . . . . 0E1(10)
                                   ?
    N2 C9 C11 C12 . . . . -62.3(12) ?
    C10 C9 C11 C12 . . . . 175.7(9) ?
    C11A C9 C11 C12 . . . . 0E1(10)
                                   ?
    N2 C9 C11A C13A . . . . 85(3) ?
    C10 C9 C11A C13A . . . . -37(3) ?
    C11 C9 C11A C13A . . . . 0E1(10)
                                    ?
    N2 C9 C11A C12A . . . . -62.3(12) ?
    C10 C9 C11A C12A . . . . 175.7(9) ?
    C11 C9 C11A C12A . . . . 0E1(10)
                                    ?
loop_
    _geom_hbond_atom_site_label_D
    _geom_hbond_atom_site_label_H
    _geom_hbond_atom_site_label_A
    _geom_hbond_site_symmetry_A
    _geom_hbond_distance_DH
    _geom_hbond_distance_HA
    _geom_hbond_distance_DA
    _geom_hbond_angle_DHA
    C3 H3 O3 1_555 0.93 2.25 2.848(11) 122
    O5 H5o O3 2_565 0.93 1.66 2.591(9) 176
    N1 H1n O1 3_745 0.86(5) 2.34(7) 3.147(9) 157(6)
    N2 H2n O2 1_655 0.86(3) 2.37(3) 3.184(8) 158(6)
    N2 H2n O4 1_555 0.86(3) 2.35(6) 2.767(9) 110(5)
