# Supplementary material for: 2-(4-Acetamido­benzene­sulfonamido)-3-methyl­butanoic acid
Source: Acta Crystallogr Sect E Struct Rep Online. 2010 May 8;66(Pt 6):o1288. doi: 10.1107/S1600536810016119 (PMC2979509; doi:10.1107/S1600536810016119)
Supplement: Supplementary file 2 [file e-66-o1288-Isup2.hkl]

#
# h,k,l, Fc-squared, Fo-squared, sigma(Fo-squared) and status flag
#
data_I
_shelx_title ' SM60 in P2(1)2(1)2(1)'
_shelx_refln_list_code          4
_shelx_F_calc_maximum      156.51
_exptl_crystal_F_000       664.00
_reflns_d_resolution_high  0.8411
 
loop_
 _symmetry_equiv_pos_as_xyz
 'x, y, z'
 'x+1/2, -y+1/2, -z'
 '-x, y+1/2, -z+1/2'
 '-x+1/2, -y, z+1/2'
 
_cell_length_a     5.1649
_cell_length_b    14.7237
_cell_length_c    20.6875
_cell_angle_alpha  90.000
_cell_angle_beta   90.000
_cell_angle_gamma  90.000
 
_shelx_F_squared_multiplier     1.000
 
loop_
 _refln_index_h
 _refln_index_k
 _refln_index_l
 _refln_F_squared_calc
 _refln_F_squared_meas
 _refln_F_squared_sigma
 _refln_observed_status
   2   0   0     4026.92     4133.90     93.59 o
   4   0   0       61.13       53.46     10.76 o
   6   0   0        8.95      -12.24     47.51 o
   1   1   0     8509.63     8275.57    158.46 o
   2   1   0      234.33      208.12     10.68 o
   3   1   0      605.59      606.12     21.51 o
   4   1   0        2.27       -4.96      5.56 o
   5   1   0       69.90       53.93     29.01 o
   6   1   0        4.70      -36.13     32.61 o
   0   2   0    19323.22       -4.68      3.12 o
   1   2   0       83.06       83.74      5.99 o
   2   2   0     6221.62     6950.45    120.45 o
   3   2   0      232.55      237.27     19.28 o
   4   2   0      444.02      447.62     17.61 o
   5   2   0       59.51       62.49     48.95 o
   6   2   0       65.33      115.65     59.51 o
   1   3   0     1240.14     1123.30     21.55 o
   2   3   0     1082.23     1051.32     22.48 o
   3   3   0     1245.24     1431.92     50.32 o
   4   3   0       43.70       59.15      9.40 o
   5   3   0       67.42       85.28     30.54 o
   6   3   0       10.85      -65.14     43.43 o
   0   4   0    22733.24    23223.07    848.20 o
   1   4   0       50.01       61.10      7.93 o
   2   4   0      608.94      588.63     16.66 o
   3   4   0      404.10      478.71     24.81 o
   4   4   0      660.18      623.86     30.45 o
   5   4   0        7.28        6.48     34.31 o
   1   5   0     2959.02     3001.10     61.23 o
   2   5   0      945.68     1056.37     32.89 o
   3   5   0       36.90       22.64      6.02 o
   4   5   0      106.87       94.78     25.48 o
   5   5   0      147.97      186.92     55.19 o
   0   6   0     5838.04     6684.95    175.86 o
   1   6   0        3.68        2.66      5.96 o
   2   6   0     1005.22     1048.80     34.31 o
   3   6   0        5.28       -1.77      5.87 o
   4   6   0      322.49      254.58     55.43 o
   5   6   0       14.70      -15.36     34.31 o
   1   7   0      934.08     1024.61     41.27 o
   2   7   0      809.19      771.89     28.88 o
   3   7   0      138.00      183.68     21.44 o
   4   7   0       16.42       52.07     35.51 o
   5   7   0       40.46       31.85     21.27 o
   0   8   0     2994.93     3100.92     89.74 o
   1   8   0      316.96      344.64     25.65 o
   2   8   0       23.00       30.06      9.94 o
   3   8   0        2.61        2.63     20.40 o
   4   8   0      259.99      345.28     62.86 o
   5   8   0       31.77       -3.53     20.68 o
   1   9   0       22.01       14.46     11.02 o
   2   9   0      806.41      872.66     31.58 o
   3   9   0        1.40       12.60     12.65 o
   4   9   0        8.37       -6.24     34.31 o
   5   9   0       48.97       23.28     24.11 o
   0  10   0     1325.60     1294.49     78.70 o
   1  10   0      413.28      466.81     26.20 o
   2  10   0      123.39      132.14     18.51 o
   3  10   0      845.42      906.75     38.69 o
   4  10   0       61.58        3.01     27.59 o
   5  10   0        4.73       -5.26     22.83 o
   1  11   0      202.79      162.40     18.87 o
   2  11   0      331.00      374.85     28.11 o
   3  11   0        5.46       -3.36     13.15 o
   4  11   0        8.43      -28.94     19.29 o
   0  12   0      411.04      467.17     58.55 o
   1  12   0       19.50       31.64     13.44 o
   2  12   0       63.81       55.46     17.94 o
   3  12   0      308.52      322.12     50.59 o
   4  12   0       84.90       96.56     28.70 o
   1  13   0      137.93      102.74     64.06 o
   2  13   0       79.52       98.87     19.92 o
   3  13   0       48.01       66.16     24.13 o
   4  13   0        0.02       -1.45     24.67 o
   0  14   0       39.71       29.99     31.91 o
   1  14   0       38.62       30.89     20.85 o
   2  14   0       22.96      -19.33     15.96 o
   3  14   0        0.02      -18.13     26.15 o
   1  15   0        9.05        5.19     21.31 o
   2  15   0      203.54      206.31     34.87 o
   3  15   0       21.66      -44.87     30.47 o
   0  16   0      120.60       92.38     42.95 o
   1  16   0        8.59      -17.25     20.77 o
   2  16   0      102.34       36.74     70.30 o
   1  17   0       69.88       75.92     30.55 o
   1   0   1     3143.71     2939.58     55.69 o
   2   0   1      249.29      273.54     10.75 o
   3   0   1      166.38      185.49      9.78 o
   4   0   1        2.57      -10.22      6.81 o
   5   0   1        4.35       12.34     24.85 o
   6   0   1       10.92       29.03     46.07 o
   0   1   1      143.14        1.13      1.32 o
   1   1   1     2292.30     2364.94     38.03 o
   2   1   1      694.88      672.93     15.75 o
   3   1   1      129.39      117.28      9.02 o
   4   1   1       65.45       83.08      7.33 o
   5   1   1       75.26       66.06     25.50 o
   6   1   1        0.60       13.66     53.15 o
   1   2   1     2600.07     2633.15     34.01 o
   2   2   1      478.55      497.17     10.00 o
   3   2   1     1029.68     1050.94     24.55 o
   4   2   1       74.59       75.80      9.87 o
   5   2   1      104.09       78.38     21.58 o
   6   2   1       12.88      -26.78     26.52 o
   0   3   1      935.57      877.43     25.80 o
   1   3   1     1345.14     1302.51     18.87 o
   2   3   1      203.45      208.43      9.11 o
   3   3   1       59.99       95.28      9.04 o
   4   3   1        3.40       11.72      7.51 o
   5   3   1      145.30      161.84     15.98 o
   6   3   1      112.23      104.77     33.26 o
   0   4   1       88.79       48.95     16.56 o
   1   4   1      375.04      354.00      8.86 o
   2   4   1      210.21      209.41      9.78 o
   3   4   1      475.29      458.23     14.09 o
   4   4   1       11.98       13.56     12.25 o
   5   4   1       64.23       51.96     13.91 o
   0   5   1      158.33      161.00     24.23 o
   1   5   1      166.74      167.97      7.60 o
   2   5   1       40.83       36.90      5.79 o
   3   5   1      246.22      276.43     17.59 o
   4   5   1        7.36       16.45     11.36 o
   5   5   1       45.44       29.33     19.98 o
   0   6   1      477.08      556.52     24.63 o
   1   6   1      101.32      102.56      8.92 o
   2   6   1        1.05       -7.62      5.08 o
   3   6   1      257.37      282.07     11.63 o
   4   6   1       65.62       32.33     19.59 o
   5   6   1        0.42       32.02     15.64 o
   0   7   1     2598.14     2954.11     86.00 o
   1   7   1        9.66       16.97      5.53 o
   2   7   1      231.43      246.45     11.91 o
   3   7   1       89.62       93.73      9.37 o
   4   7   1      159.70      118.68     35.88 o
   5   7   1      123.03      112.72     22.40 o
   0   8   1     3218.64     3446.63     82.27 o
   1   8   1      736.08      791.64     20.85 o
   2   8   1       14.23       10.76      6.32 o
   3   8   1      315.35      353.83     21.81 o
   4   8   1       52.50       45.35     11.10 o
   5   8   1       10.36        3.26     17.45 o
   0   9   1        2.76        4.08      8.31 o
   1   9   1      595.47      590.74     21.65 o
   2   9   1      657.64      649.80     21.47 o
   3   9   1      121.12      127.74     12.53 o
   4   9   1       53.34       35.82     12.79 o
   5   9   1       42.76       49.05     32.33 o
   0  10   1      447.74      470.72     21.88 o
   1  10   1      249.05      258.06     15.99 o
   2  10   1      543.36      517.83     19.55 o
   3  10   1      207.32      196.45     15.52 o
   4  10   1        0.21       16.31     17.61 o
   5  10   1        9.26       17.26     17.57 o
   0  11   1       17.84       18.82     15.27 o
   1  11   1     1251.18     1221.74     34.58 o
   2  11   1       99.54      115.01     14.14 o
   3  11   1      121.34      129.95     15.81 o
   4  11   1       53.93       46.09     16.33 o
   0  12   1      606.32      663.37     48.85 o
   1  12   1       91.63       79.20     20.01 o
   2  12   1      168.43      178.39     15.65 o
   3  12   1       40.61       39.70     12.34 o
   4  12   1       74.90       50.59     18.97 o
   0  13   1        6.27        2.68     18.31 o
   1  13   1      209.93      220.53     17.82 o
   2  13   1      135.75      124.98     16.63 o
   3  13   1      105.19      140.36     19.36 o
   4  13   1       49.68       40.57     21.05 o
   0  14   1      336.14      371.66     43.91 o
   1  14   1      101.84       85.55     18.74 o
   2  14   1       96.59       99.32     16.48 o
   3  14   1       42.37       40.43     20.71 o
   0  15   1        6.28        4.14     19.98 o
   1  15   1       94.95       87.61     19.64 o
   2  15   1       12.29       16.02     14.14 o
   3  15   1        4.92       -9.84     19.50 o
   0  16   1      141.62      185.64     67.30 o
   1  16   1        8.19        1.28     15.83 o
   2  16   1       21.26       10.27     17.53 o
   0  17   1        0.10       12.57     58.31 o
   1  17   1      143.33      154.76     25.73 o
   0   0   2    12219.94        0.08      1.40 o
   1   0   2    24494.66    23399.67    306.77 o
   2   0   2       94.61      120.80      8.72 o
   3   0   2      393.13      403.68     17.31 o
   4   0   2      717.19      724.93     29.40 o
   5   0   2       17.93        1.68     35.03 o
   6   0   2       60.36       21.11     47.75 o
   0   1   2     2168.33       -4.10      2.73 o
   1   1   2     3414.75     3488.96     34.22 o
   2   1   2      138.25      160.26      8.41 o
   3   1   2      181.45      193.22      9.28 o
   4   1   2      213.00      209.73     10.66 o
   5   1   2      171.01      183.60     30.41 o
   6   1   2        8.09      -35.33     43.67 o
   0   2   2       88.13      103.18     13.68 o
   1   2   2     1253.05     1357.33     19.80 o
   2   2   2      664.27      769.35     16.13 o
   3   2   2      480.57      574.60     18.61 o
   4   2   2      456.92      477.43     18.08 o
   5   2   2      222.84      181.59     30.84 o
   6   2   2      138.20       81.85     37.49 o
   0   3   2        0.03        6.98      8.03 o
   1   3   2     1754.88     1758.25     28.74 o
   2   3   2      782.14      932.96     14.98 o
   3   3   2       50.63       50.75      6.94 o
   4   3   2      148.40      142.59     12.13 o
   5   3   2       53.72      110.91     27.47 o
   6   3   2        6.43      -18.84     31.88 o
   0   4   2     2792.36     2975.34     66.75 o
   1   4   2      702.90      773.60     16.67 o
   2   4   2      167.41      179.80      8.41 o
   3   4   2      225.44      276.83     17.12 o
   4   4   2      362.93      392.15     23.51 o
   5   4   2        6.29       -5.21     11.40 o
   0   5   2     4302.98     4441.75     97.23 o
   1   5   2        3.40       -8.89      6.88 o
   2   5   2      871.22      967.79     17.66 o
   3   5   2      381.42      429.52     18.58 o
   4   5   2      175.77      195.74     13.86 o
   5   5   2       62.31       64.21     15.30 o
   0   6   2     1611.30     1576.66     78.46 o
   1   6   2      280.46      345.66     13.86 o
   2   6   2       44.92       40.52      7.64 o
   3   6   2      135.07      139.05     12.45 o
   4   6   2      286.20      259.12     15.72 o
   5   6   2        7.65      -10.79     15.38 o
   0   7   2      382.45      440.77     44.87 o
   1   7   2      227.47      243.23     11.66 o
   2   7   2      290.04      286.05     12.58 o
   3   7   2      159.62      126.99     11.68 o
   4   7   2       73.72       90.70     11.62 o
   5   7   2       27.57       25.78     17.09 o
   0   8   2      807.43      825.24     34.50 o
   1   8   2      324.01      312.85     15.97 o
   2   8   2       54.71       47.59      8.17 o
   3   8   2      193.40      219.69     13.34 o
   4   8   2      186.40      161.87     26.92 o
   5   8   2       12.31        6.79     21.90 o
   0   9   2      316.14      439.42     25.09 o
   1   9   2       37.27       26.61      6.83 o
   2   9   2      513.43      574.97     21.11 o
   3   9   2        4.88       17.00      9.86 o
   4   9   2      283.88      295.07     24.33 o
   5   9   2       36.87       32.76     20.85 o
   0  10   2        3.96        2.82     12.17 o
   1  10   2      174.87      191.79     16.91 o
   2  10   2      465.81      484.55     19.67 o
   3  10   2      189.92      189.09     17.16 o
   4  10   2      149.73      178.08     26.64 o
   5  10   2        8.15       12.06     23.86 o
   0  11   2        4.63        0.97     15.44 o
   1  11   2       24.52       16.26     12.14 o
   2  11   2      341.78      361.51     18.54 o
   3  11   2       69.04       63.49     18.41 o
   4  11   2       53.53       50.26     21.63 o
   0  12   2       38.09        5.21     17.22 o
   1  12   2       52.72       73.75     12.54 o
   2  12   2       70.10       77.92     15.91 o
   3  12   2       55.18       58.50     15.63 o
   4  12   2       61.36       59.67     26.23 o
   0  13   2      288.26      261.57     44.27 o
   1  13   2       33.24       16.69     11.74 o
   2  13   2       44.97       19.98     12.52 o
   3  13   2       12.55        3.23     14.92 o
   4  13   2       16.14      -35.93     26.54 o
   0  14   2       40.47       48.51     36.11 o
   1  14   2       40.52       43.11     13.00 o
   2  14   2        6.55       -7.71     12.24 o
   3  14   2        0.17      -26.00     17.33 o
   0  15   2        0.13      -18.97     18.81 o
   1  15   2        8.24       15.47     15.89 o
   2  15   2       72.66       59.23     16.42 o
   3  15   2        9.33        3.96     20.38 o
   0  16   2       62.78       41.30     25.10 o
   1  16   2       36.69       19.68     22.16 o
   2  16   2       11.31       15.58     18.56 o
   0  17   2       45.33        0.17     22.18 o
   1  17   2       12.11        3.93     17.65 o
   1   0   3        8.85       17.00      4.40 o
   2   0   3        5.02       -7.54      7.62 o
   3   0   3     1718.39     1691.84     46.46 o
   4   0   3        7.45        3.62      9.06 o
   5   0   3      136.06       50.39     40.55 o
   6   0   3        3.30       23.03     46.31 o
   1   1   3     3134.10     3154.78     32.13 o
   2   1   3        5.50       13.32      3.42 o
   3   1   3      105.74      111.02      9.46 o
   4   1   3      186.49      193.53     15.22 o
   5   1   3       28.98       26.14     26.95 o
   6   1   3       81.08       37.08     33.59 o
   0   2   3    11432.23    12357.59    245.66 o
   1   2   3    10278.43    10146.04    113.03 o
   2   2   3      141.02      141.39      8.29 o
   3   2   3     1434.42     1427.47     23.14 o
   4   2   3       16.97       19.92      8.09 o
   5   2   3      400.50      318.18     89.50 o
   6   2   3       31.00       39.59     59.51 o
   0   3   3     2032.51     2033.57     58.95 o
   1   3   3      731.40      741.73     19.47 o
   2   3   3      333.72      331.36      9.02 o
   3   3   3       93.91       94.50      7.05 o
   4   3   3      160.60      187.62     12.48 o
   5   3   3       62.66       70.95     66.82 o
   6   3   3       78.04      116.80     39.95 o
   0   4   3      126.89      169.33     16.29 o
   1   4   3     4246.68     4498.70     71.06 o
   2   4   3      165.55      138.87      7.03 o
   3   4   3      514.60      561.21     16.31 o
   4   4   3       33.04       37.38      8.63 o
   5   4   3      141.03      110.57     34.96 o
   0   5   3     2532.02     2642.25     77.71 o
   1   5   3       82.31       64.88     11.41 o
   2   5   3      350.07      376.81     12.11 o
   3   5   3       98.11       96.76      7.22 o
   4   5   3      132.61      135.20     12.25 o
   5   5   3       16.38       15.48     20.67 o
   0   6   3      128.41      180.03     12.43 o
   1   6   3     4862.77     5266.18     83.36 o
   2   6   3       18.32       15.58      5.84 o
   3   6   3      745.17      690.06     15.40 o
   4   6   3      169.81      182.20     17.29 o
   5   6   3       76.28       92.73     18.05 o
   0   7   3      772.55      914.66     58.07 o
   1   7   3     1511.76     1608.48     41.93 o
   2   7   3      381.05      393.35     14.02 o
   3   7   3      157.50      195.33     11.57 o
   4   7   3       76.49       75.53     11.96 o
   5   7   3       80.91       38.87     17.88 o
   0   8   3       28.19       12.72     18.00 o
   1   8   3     1267.42     1301.86     32.01 o
   2   8   3       90.71       94.67     12.41 o
   3   8   3     1617.53     1548.93     32.87 o
   4   8   3      247.86      230.06     21.17 o
   5   8   3        2.91       11.60     18.20 o
   0   9   3       24.74       26.39     21.59 o
   1   9   3      953.53      991.34     27.79 o
   2   9   3      329.71      386.64     19.63 o
   3   9   3      167.10      164.02     17.49 o
   4   9   3       55.45       38.34     14.30 o
   5   9   3       87.35      101.56     27.56 o
   0  10   3       23.62       28.84     11.69 o
   1  10   3      420.13      508.73     22.27 o
   2  10   3        2.30       -3.88      8.75 o
   3  10   3      451.80      475.22     31.07 o
   4  10   3       70.59       87.52     18.64 o
   0  11   3       22.89        5.87     11.78 o
   1  11   3      474.46      521.10     27.43 o
   2  11   3      462.44      497.28     23.21 o
   3  11   3       87.96      110.17     16.18 o
   4  11   3       20.17       45.37     24.92 o
   0  12   3      479.93      502.73     30.47 o
   1  12   3        4.37        0.61     10.99 o
   2  12   3       35.93       50.28     16.55 o
   3  12   3       39.38       38.62     14.85 o
   4  12   3       75.80       96.20     29.17 o
   0  13   3        0.46        6.90     10.82 o
   1  13   3      667.07      616.71     28.12 o
   2  13   3       83.00       86.49     18.07 o
   3  13   3       50.87       63.77     21.70 o
   4  13   3       10.44      -22.37     23.88 o
   0  14   3       35.81       43.34     29.27 o
   1  14   3       96.63       77.82     14.27 o
   2  14   3       15.70       11.60     12.96 o
   3  14   3        2.54       -2.66     19.86 o
   0  15   3       15.04       -2.38     32.15 o
   1  15   3      185.18      200.35     29.37 o
   2  15   3       16.59       24.84     14.76 o
   3  15   3       27.26       47.96     21.87 o
   0  16   3       88.36       80.00     70.78 o
   1  16   3        6.84      -22.19     14.80 o
   2  16   3        9.58      -13.44     16.80 o
   0  17   3       12.65        5.90     24.63 o
   1  17   3       98.31      102.43     24.55 o
   0   0   4      444.89      434.69     15.64 o
   1   0   4      248.38      247.85      8.38 o
   2   0   4      145.15      173.07      7.91 o
   3   0   4      843.35      946.86     29.81 o
   4   0   4      850.90      951.51     36.51 o
   5   0   4        9.58      -16.80     32.39 o
   6   0   4       55.51        3.84     44.63 o
   0   1   4      828.34      760.52     13.73 o
   1   1   4     6639.20     6536.62     64.40 o
   2   1   4      302.25      330.43      7.83 o
   3   1   4       72.42       77.30      6.64 o
   4   1   4      233.65      277.57     17.00 o
   5   1   4      146.66      154.15     43.31 o
   6   1   4       80.60      120.60     37.16 o
   0   2   4     6907.09     7376.59    117.00 o
   1   2   4     3010.31     3327.91     41.79 o
   2   2   4      653.02      610.72     11.46 o
   3   2   4      260.92      269.06     10.17 o
   4   2   4      216.20      205.23     11.56 o
   5   2   4       69.36      170.82     35.46 o
   6   2   4       49.25       67.49     34.91 o
   0   3   4      833.86      946.97     34.69 o
   1   3   4      830.76      789.76     15.66 o
   2   3   4     1286.43     1428.87     20.39 o
   3   3   4       97.27      133.63     10.86 o
   4   3   4       64.54       62.93      9.13 o
   5   3   4       11.87       17.44     25.10 o
   0   4   4     3193.16     3148.46     88.55 o
   1   4   4     2014.54     2265.70     43.08 o
   2   4   4     1411.51     1590.33     23.34 o
   3   4   4      786.05      803.05     27.19 o
   4   4   4      238.41      233.31     23.38 o
   5   4   4       11.95        0.41     11.04 o
   0   5   4     6135.30     6102.41    160.93 o
   1   5   4     1153.80     1182.44     24.69 o
   2   5   4      302.18      378.22     12.83 o
   3   5   4       26.40       32.54      5.79 o
   4   5   4       97.13       79.05     11.63 o
   5   5   4       10.34       25.87     14.49 o
   0   6   4     5125.45     5276.72    143.70 o
   1   6   4     1548.44     1680.03     37.52 o
   2   6   4      313.62      312.78     14.34 o
   3   6   4      233.78      261.13     12.47 o
   4   6   4      196.49      225.08     17.34 o
   5   6   4       65.63       50.06     41.21 o
   0   7   4      637.46      608.13     26.41 o
   1   7   4     1141.59     1138.87     25.06 o
   2   7   4      146.33      124.14     12.61 o
   3   7   4       49.61       45.24      8.30 o
   4   7   4        2.69        7.76     10.36 o
   5   7   4       38.71       28.78     19.01 o
   0   8   4     1034.86     1070.87     38.63 o
   1   8   4       47.46       68.88     16.49 o
   2   8   4      520.42      528.53     18.76 o
   3   8   4      389.59      371.22     16.49 o
   4   8   4       11.92       12.71     11.36 o
   5   8   4       18.49       16.55     17.08 o
   0   9   4      612.84      542.03     55.43 o
   1   9   4      822.94      820.77     28.01 o
   2   9   4      612.37      625.59     24.72 o
   3   9   4      220.31      259.40     15.48 o
   4   9   4      138.16      124.48     24.59 o
   5   9   4       27.47        8.80     33.71 o
   0  10   4      612.48      620.97     61.91 o
   1  10   4      188.23      195.21     14.93 o
   2  10   4       29.47       32.80     12.03 o
   3  10   4       18.04       31.48     17.29 o
   4  10   4       45.88       20.69     23.82 o
   0  11   4      201.87      187.42     21.36 o
   1  11   4       91.45      117.08     16.70 o
   2  11   4      628.95      653.74     27.15 o
   3  11   4      122.09      139.42     20.01 o
   4  11   4       39.66       32.59     23.81 o
   0  12   4       91.68      108.65     22.91 o
   1  12   4      112.72      128.26     22.20 o
   2  12   4       42.23       44.38     14.50 o
   3  12   4      110.11      117.94     18.31 o
   4  12   4       17.74       28.74     26.03 o
   0  13   4       13.05        7.65     12.03 o
   1  13   4      130.10      103.40     16.72 o
   2  13   4       57.46       43.67     16.49 o
   3  13   4        5.38       11.88     16.90 o
   0  14   4        2.00        3.05     15.68 o
   1  14   4       20.63       25.05     12.57 o
   2  14   4       17.13       30.59     15.65 o
   3  14   4       86.71       91.62     31.43 o
   0  15   4       19.06       -0.65     19.55 o
   1  15   4       43.97       22.83     16.67 o
   2  15   4       86.98       81.65     17.46 o
   3  15   4       18.45       40.67     21.47 o
   0  16   4       14.78        6.85     55.19 o
   1  16   4       51.93       50.07     18.69 o
   2  16   4        5.42       -7.95     17.52 o
   0  17   4        1.59        1.29     24.32 o
   1  17   4        3.06        4.11     17.70 o
   1   0   5       67.96       82.10      6.00 o
   2   0   5      359.08      336.71     11.32 o
   3   0   5     1485.19     1471.72     30.72 o
   4   0   5      110.47      110.48     26.27 o
   5   0   5       12.86       27.35     35.99 o
   6   0   5        1.11       -1.44     45.59 o
   0   1   5     1111.01     1163.07     19.45 o
   1   1   5     2523.43     2541.43     26.19 o
   2   1   5       71.15       55.84      3.88 o
   3   1   5      234.87      251.04      9.74 o
   4   1   5       59.79       59.24      8.18 o
   5   1   5      134.29      144.24     35.39 o
   6   1   5       13.58       40.49     32.38 o
   0   2   5      818.99      789.76     19.10 o
   1   2   5     6576.32     6535.57     71.26 o
   2   2   5     2180.26     2280.01     26.75 o
   3   2   5      352.16      425.98     17.52 o
   4   2   5        7.83        1.31      8.64 o
   5   2   5       31.86       27.39     26.54 o
   0   3   5      739.38      741.48     31.35 o
   1   3   5     1269.83     1320.01     22.25 o
   2   3   5      683.75      676.85     18.58 o
   3   3   5      483.22      524.05     14.78 o
   4   3   5       55.67       47.41     12.58 o
   5   3   5       90.81       62.51     30.05 o
   0   4   5      174.67      167.84     14.68 o
   1   4   5       69.30       72.24     11.06 o
   2   4   5      337.05      326.82     10.91 o
   3   4   5      608.56      609.77     20.33 o
   4   4   5       79.90       83.01     11.88 o
   5   4   5       24.89       25.35     12.81 o
   0   5   5      674.09      794.79     36.04 o
   1   5   5     1261.60     1425.91     55.20 o
   2   5   5      189.85      174.65      9.49 o
   3   5   5      203.13      209.72     10.33 o
   4   5   5      232.31      264.23     15.75 o
   5   5   5       41.37       31.54     22.87 o
   0   6   5     1637.49     1868.43     91.18 o
   1   6   5      486.51      479.60     23.71 o
   2   6   5      163.52      166.82     16.66 o
   3   6   5      677.70      650.23     15.46 o
   4   6   5      115.76      146.04     30.21 o
   5   6   5       25.63       29.21     15.39 o
   0   7   5      170.98      205.87     31.19 o
   1   7   5      795.06      822.89     24.80 o
   2   7   5      178.42      186.52     11.38 o
   3   7   5      253.76      279.28     14.10 o
   4   7   5       66.93       68.56     12.79 o
   5   7   5       49.40       42.80     25.58 o
   0   8   5      367.68      352.08     48.23 o
   1   8   5      226.09      258.33     20.52 o
   2   8   5      369.34      371.18     19.90 o
   3   8   5      553.03      545.14     23.62 o
   4   8   5      489.97      455.59     26.37 o
   5   8   5        3.43      -11.62     15.22 o
   0   9   5       96.64       93.82     27.59 o
   1   9   5      783.79      792.84     33.37 o
   2   9   5       61.28       86.58     16.51 o
   3   9   5      249.93      249.57     15.43 o
   4   9   5       17.85       13.72     20.21 o
   5   9   5       40.81       46.93     19.75 o
   0  10   5      491.69      546.83     59.27 o
   1  10   5      665.06      660.30     27.36 o
   2  10   5      319.40      314.70     19.07 o
   3  10   5       28.55        9.92     10.15 o
   4  10   5       55.06       49.57     17.56 o
   0  11   5       15.83      -13.44     24.71 o
   1  11   5       51.75       44.15     17.73 o
   2  11   5       74.18      106.62     14.51 o
   3  11   5      232.60      249.42     19.34 o
   4  11   5       16.21       20.47     17.32 o
   0  12   5      238.26      237.76     24.81 o
   1  12   5       25.33       15.70     27.39 o
   2  12   5      116.61       87.74     16.89 o
   3  12   5       76.77       60.59     19.88 o
   4  12   5       15.65        6.14     23.60 o
   0  13   5       86.62       63.54     17.88 o
   1  13   5      239.20      261.98     22.56 o
   2  13   5       28.69       25.51     15.19 o
   3  13   5       19.01       12.77     17.80 o
   0  14   5        2.00       17.12     13.27 o
   1  14   5        0.85       -7.38     13.21 o
   2  14   5       20.81       33.88     16.39 o
   3  14   5       23.88       24.74     23.75 o
   0  15   5       16.45        7.03     21.76 o
   1  15   5       74.63       82.43     21.47 o
   2  15   5        9.97        6.80     16.66 o
   0  16   5       71.43       63.20     27.12 o
   1  16   5       15.42       13.92     17.28 o
   2  16   5        3.82       -6.58     16.99 o
   0  17   5        6.49       18.72     25.63 o
   0   0   6     7215.65     6997.72    126.76 o
   1   0   6       27.62       22.45      5.37 o
   2   0   6       22.91       26.32      4.99 o
   3   0   6      108.88      117.60      9.34 o
   4   0   6     2077.13     2068.89     61.31 o
   5   0   6       68.24       43.67     37.91 o
   0   1   6     1054.31      968.49     18.13 o
   1   1   6      469.70      535.91      9.55 o
   2   1   6      653.38      712.19     10.82 o
   3   1   6      206.55      234.28      8.27 o
   4   1   6      176.05      195.64     18.46 o
   5   1   6      411.67      467.49     52.03 o
   0   2   6    13909.98    14973.86    213.38 o
   1   2   6     1253.18     1258.24     17.02 o
   2   2   6      157.65      180.38      6.34 o
   3   2   6       38.81       38.12      6.78 o
   4   2   6      724.08      714.32     22.33 o
   5   2   6       22.36       -2.19     30.71 o
   0   3   6       69.89       54.23      8.46 o
   1   3   6     4750.72     5207.77     62.11 o
   2   3   6      366.26      383.96     12.02 o
   3   3   6      329.44      298.66     13.13 o
   4   3   6       48.23       61.76     12.07 o
   5   3   6      309.10      267.32     41.88 o
   0   4   6     2832.03     2952.99     70.70 o
   1   4   6      274.84      310.18     11.88 o
   2   4   6      618.63      740.86     17.08 o
   3   4   6       35.23       26.52      7.65 o
   4   4   6      874.54      852.64     47.55 o
   5   4   6        4.49       16.82     20.69 o
   0   5   6       52.44       22.73     18.00 o
   1   5   6      152.80      159.33     13.97 o
   2   5   6      837.48      956.58     20.41 o
   3   5   6       33.75       30.80      5.46 o
   4   5   6       17.91       16.08      8.37 o
   5   5   6      194.48      222.92     23.53 o
   0   6   6     2627.18     3083.98    133.17 o
   1   6   6      354.91      341.99     19.20 o
   2   6   6      158.26      145.01      9.72 o
   3   6   6       22.83       11.92      5.33 o
   4   6   6      785.84      795.92     31.79 o
   5   6   6        3.18        9.40     15.59 o
   0   7   6      432.60      473.17     49.67 o
   1   7   6       37.72       21.66     10.96 o
   2   7   6      175.66      155.01     12.95 o
   3   7   6       14.14        3.96      6.16 o
   4   7   6       41.94       52.52     13.14 o
   5   7   6      232.27      267.78     28.22 o
   0   8   6      553.30      581.38     57.11 o
   1   8   6       13.35       19.29      7.71 o
   2   8   6       63.63       67.87     10.27 o
   3   8   6      226.72      237.11     14.27 o
   4   8   6      222.62      214.67     20.23 o
   5   8   6        2.80       45.76     19.32 o
   0   9   6        1.89      -10.18     11.88 o
   1   9   6      131.32      135.34     18.91 o
   2   9   6      744.62      791.39     25.08 o
   3   9   6      157.38      137.63     12.74 o
   4   9   6       15.40        7.40     12.08 o
   5   9   6       32.81       36.26     18.82 o
   0  10   6      687.92      879.63     68.38 o
   1  10   6      296.16      289.56     20.40 o
   2  10   6      290.76      244.74     21.02 o
   3  10   6      262.24      235.32     15.71 o
   4  10   6      170.65      197.94     20.48 o
   0  11   6        1.52       17.28     27.59 o
   1  11   6      239.38      243.71     19.23 o
   2  11   6      504.44      524.49     25.53 o
   3  11   6       17.34       23.68     11.71 o
   4  11   6       65.37       58.37     20.00 o
   0  12   6      381.21      465.25     60.23 o
   1  12   6       74.43       92.16     16.49 o
   2  12   6       32.06       35.54     14.11 o
   3  12   6      164.87      156.32     21.00 o
   4  12   6       86.43       74.05     28.85 o
   0  13   6      296.28      284.10     28.67 o
   1  13   6       31.30       21.97     14.07 o
   2  13   6      162.04      172.62     20.97 o
   3  13   6        5.82      -12.71     18.32 o
   0  14   6        0.22       18.70     16.94 o
   1  14   6        8.37       -1.47     13.77 o
   2  14   6       20.60       -1.58     15.28 o
   3  14   6      175.16      184.61     35.09 o
   0  15   6      167.70      153.13     39.23 o
   1  15   6        4.76      -19.76     14.12 o
   2  15   6      211.30      208.85     25.25 o
   0  16   6        4.48       12.21     44.99 o
   1  16   6       44.69       61.24     24.75 o
   1   0   7        3.98       -5.15      4.97 o
   2   0   7        8.80        9.19      5.39 o
   3   0   7     1666.27     1614.17     36.27 o
   4   0   7      386.64      394.27     16.81 o
   5   0   7        4.44       39.59     37.19 o
   0   1   7       97.65      117.84      7.99 o
   1   1   7     1144.01     1057.57     14.59 o
   2   1   7      817.91      819.03     13.04 o
   3   1   7      117.56      127.97      7.64 o
   4   1   7      275.03      297.97     13.81 o
   5   1   7       60.08       66.40     28.52 o
   0   2   7        3.61        0.25      6.03 o
   1   2   7     2381.13     2522.47     29.62 o
   2   2   7      572.93      628.67     11.44 o
   3   2   7     1172.48     1094.87     20.86 o
   4   2   7      110.34      104.99      8.84 o
   5   2   7       19.75       37.41     32.03 o
   0   3   7       10.35       20.36      7.14 o
   1   3   7      316.78      331.17     10.90 o
   2   3   7      979.27      954.23     18.49 o
   3   3   7        0.30       -2.01      7.53 o
   4   3   7       69.44       50.68     10.84 o
   5   3   7       28.75       23.81     25.94 o
   0   4   7       37.79       49.66     10.73 o
   1   4   7     1303.71     1434.69     30.08 o
   2   4   7      356.03      415.61     13.92 o
   3   4   7      329.57      404.52     13.44 o
   4   4   7        6.29       -0.25     14.62 o
   5   4   7        8.80       32.10     14.06 o
   0   5   7        8.34        1.44     17.28 o
   1   5   7      290.95      313.99     15.22 o
   2   5   7      219.81      213.38     12.63 o
   3   5   7       90.34       80.16      7.32 o
   4   5   7       38.07       44.68     11.86 o
   5   5   7       75.14       49.77     17.34 o
   0   6   7      763.50      855.15     58.07 o
   1   6   7      105.67      152.39     24.23 o
   2   6   7      132.86      116.40      9.67 o
   3   6   7      184.75      191.51     11.22 o
   4   6   7       36.27       33.95     14.03 o
   5   6   7        8.56       35.02     16.58 o
   0   7   7      395.47      406.46     46.79 o
   1   7   7      140.55      142.64     16.91 o
   2   7   7      261.44      307.16     20.01 o
   3   7   7      337.82      343.74     15.60 o
   4   7   7       45.33       15.89     15.27 o
   5   7   7      170.88      162.76     30.52 o
   0   8   7       47.39       79.66     26.87 o
   1   8   7       67.50       88.12     15.32 o
   2   8   7       83.96       95.27     11.69 o
   3   8   7       50.53       34.86     11.55 o
   4   8   7      324.51      290.26     22.82 o
   5   8   7       78.28       57.82     21.13 o
   0   9   7      282.65      325.37     24.66 o
   1   9   7       15.17        6.66     14.52 o
   2   9   7       71.89       62.84     11.79 o
   3   9   7      182.48      174.93     14.22 o
   4   9   7        6.95        0.75     12.53 o
   0  10   7      239.54      247.57     21.18 o
   1  10   7      140.42      135.72     15.85 o
   2  10   7      121.46       81.73     11.28 o
   3  10   7       48.97       40.42     10.46 o
   4  10   7       13.25       20.25     13.93 o
   0  11   7      115.57      182.60     42.23 o
   1  11   7       19.26       12.22     13.57 o
   2  11   7      325.30      361.37     25.43 o
   3  11   7       65.84       41.51     15.48 o
   4  11   7        1.02      -10.40     16.75 o
   0  12   7      138.69      221.23     48.47 o
   1  12   7      198.60      169.22     23.14 o
   2  12   7       50.12       23.56     14.29 o
   3  12   7       59.97       51.95     16.25 o
   4  12   7       30.67      114.23     30.84 o
   0  13   7        0.44       -0.96     29.75 o
   1  13   7        9.24       16.67     14.31 o
   2  13   7        9.61       -1.90     14.18 o
   3  13   7       65.68       76.69     24.87 o
   0  14   7        1.87       25.94     38.15 o
   1  14   7       30.26       59.34     16.69 o
   2  14   7       26.22       20.00     21.05 o
   3  14   7       42.33       65.70     22.18 o
   0  15   7        0.12      -31.19     29.75 o
   1  15   7       12.61       18.77     16.05 o
   2  15   7        0.01      -20.13     15.47 o
   0  16   7        5.23      -21.35     21.59 o
   1  16   7       17.13       21.27     21.73 o
   0   0   8      335.73      270.60     15.88 o
   1   0   8       39.36       38.96      6.66 o
   2   0   8       71.44       82.43      8.04 o
   3   0   8       81.81       94.37     12.87 o
   4   0   8      573.89      539.86     23.19 o
   5   0   8      357.81      354.87     66.22 o
   0   1   8      667.49      767.16     17.32 o
   1   1   8       79.05      101.74      5.84 o
   2   1   8      204.45      191.78      7.46 o
   3   1   8      196.30      206.69      9.39 o
   4   1   8      792.76      805.86     23.94 o
   5   1   8      101.83       67.18     30.52 o
   0   2   8        0.15       -3.28      6.09 o
   1   2   8       71.66       95.74      6.03 o
   2   2   8       28.42       35.06      5.20 o
   3   2   8       31.07       42.69      6.24 o
   4   2   8      387.19      408.08     22.17 o
   5   2   8       40.56       42.05     27.15 o
   0   3   8       41.70       27.14      7.72 o
   1   3   8       85.58       90.42      7.23 o
   2   3   8     2159.00     2205.33     35.61 o
   3   3   8      204.27      216.35     12.78 o
   4   3   8      535.63      476.54     25.32 o
   5   3   8       79.93       99.30     46.78 o
   0   4   8      264.29      246.44     29.36 o
   1   4   8      665.61      713.47     24.62 o
   2   4   8      730.11      792.59     21.32 o
   3   4   8       76.98       90.71     10.12 o
   4   4   8      239.58      231.55     16.79 o
   5   4   8       43.07       66.58     23.95 o
   0   5   8      163.79      177.66     22.99 o
   1   5   8      446.19      523.13     24.39 o
   2   5   8      314.46      349.64     16.01 o
   3   5   8       63.39       56.03      7.15 o
   4   5   8      443.68      441.60     22.57 o
   5   5   8       42.02       51.38     17.91 o
   0   6   8      558.37      543.47     51.11 o
   1   6   8      174.33      157.33     15.43 o
   2   6   8      112.86      109.49     10.97 o
   3   6   8       32.91       24.87      7.76 o
   4   6   8      266.40      265.06     27.81 o
   5   6   8       40.98       37.14     27.61 o
   0   7   8      718.58      691.27     61.43 o
   1   7   8        9.22      -10.32     20.40 o
   2   7   8      106.72      119.02     12.07 o
   3   7   8        3.94       -5.83      7.07 o
   4   7   8      568.33      496.32     29.10 o
   5   7   8       36.95       56.88     26.87 o
   0   8   8      174.89      197.23     36.95 o
   1   8   8      142.88      140.26     21.52 o
   2   8   8       26.79       13.53      9.50 o
   3   8   8      124.15      155.51     15.21 o
   4   8   8      123.81      191.78     38.48 o
   5   8   8       18.89       30.27     19.89 o
   0   9   8      248.92      310.25     47.27 o
   1   9   8       80.45      119.74     30.43 o
   2   9   8      255.25      274.94     22.34 o
   3   9   8      122.28      106.83     12.45 o
   4   9   8       48.06       52.98     15.42 o
   0  10   8       43.38       23.89     20.40 o
   1  10   8      330.85      323.61     17.62 o
   2  10   8      498.39      444.99     24.62 o
   3  10   8      280.17      262.86     17.35 o
   4  10   8       48.13       39.63     15.93 o
   0  11   8      202.52      195.86     20.15 o
   1  11   8      136.95      126.05     16.79 o
   2  11   8      241.99      252.87     16.14 o
   3  11   8       22.48       12.44     14.13 o
   4  11   8      117.64      166.51     26.16 o
   0  12   8      121.00       41.27     33.83 o
   1  12   8      173.15      186.03     31.20 o
   2  12   8       70.12       31.60     17.91 o
   3  12   8      101.91      112.47     19.99 o
   4  12   8       11.84        0.67     26.45 o
   0  13   8      111.59       69.34     37.67 o
   1  13   8      110.86      113.53     26.76 o
   2  13   8      227.21      216.12     23.59 o
   3  13   8        1.03        7.22     15.82 o
   0  14   8        1.04       19.21     19.75 o
   1  14   8       45.33       48.63     19.28 o
   2  14   8       42.54       55.86     18.09 o
   3  14   8       71.13       68.07     30.47 o
   0  15   8       52.21       39.35     37.67 o
   1  15   8       34.83       14.41     16.09 o
   2  15   8      150.39      151.83     23.22 o
   0  16   8       26.31       22.91     24.79 o
   1  16   8       16.37       15.99     21.05 o
   1   0   9     4102.47     4581.60     68.87 o
   2   0   9       41.77       56.40      9.14 o
   3   0   9      559.90      597.03     20.98 o
   4   0   9      188.61      197.52     21.62 o
   5   0   9       31.54       55.67     38.39 o
   0   1   9        2.50        0.44      5.74 o
   1   1   9      543.00      553.17     12.93 o
   2   1   9     1041.79     1026.75     20.97 o
   3   1   9      262.62      266.01     10.60 o
   4   1   9      949.16      953.27     27.28 o
   5   1   9       11.18        2.33     24.34 o
   0   2   9        1.74       -5.03      7.46 o
   1   2   9      813.54      903.29     16.32 o
   2   2   9      729.62      777.28     15.81 o
   3   2   9     1690.82     1647.08     28.95 o
   4   2   9       67.76       59.32     12.60 o
   5   2   9       13.04       14.20     16.22 o
   0   3   9      492.49      538.14     36.05 o
   1   3   9      652.99      684.00     19.60 o
   2   3   9     1125.03     1057.90     21.15 o
   3   3   9       77.50       75.09      8.97 o
   4   3   9      358.74      371.44     20.12 o
   5   3   9       12.40       22.42     14.89 o
   0   4   9      248.88      349.40     48.80 o
   1   4   9     4520.75     4626.26     83.71 o
   2   4   9      127.25      151.97     11.84 o
   3   4   9     1220.24     1255.24     29.00 o
   4   4   9       18.55       25.06     10.45 o
   5   4   9       16.71       -4.36     20.99 o
   0   5   9      171.11      185.41     23.66 o
   1   5   9      346.30      353.28     21.36 o
   2   5   9      160.02      204.18     21.99 o
   3   5   9      144.78      139.18      9.53 o
   4   5   9       51.89       53.81     14.11 o
   5   5   9       33.97       -6.82     16.04 o
   0   6   9      730.16      849.40     59.75 o
   1   6   9      518.18      580.48     41.92 o
   2   6   9       96.28      116.43     12.10 o
   3   6   9      566.26      583.01     22.25 o
   4   6   9      134.39      161.70     22.85 o
   5   6   9       10.64      -13.71     15.70 o
   0   7   9        6.90       -0.96     19.20 o
   1   7   9      521.27      551.29     32.85 o
   2   7   9      126.02      137.74     13.36 o
   3   7   9      277.97      250.93     14.49 o
   4   7   9       15.42       23.82     21.20 o
   5   7   9       37.21       12.33     17.96 o
   0   8   9      215.66      210.43     39.83 o
   1   8   9      724.66      759.68     48.44 o
   2   8   9      165.15      149.71     19.89 o
   3   8   9      123.06      130.66     16.20 o
   4   8   9       32.25        1.26     13.18 o
   0   9   9      140.04      173.96     38.87 o
   1   9   9      781.83      824.86     80.02 o
   2   9   9       44.70       32.94     10.68 o
   3   9   9       36.34       40.43     10.60 o
   4   9   9        7.40       -6.44     12.92 o
   0  10   9        0.72      -19.68     23.27 o
   1  10   9      147.57      106.72     25.58 o
   2  10   9       44.00       32.98     10.56 o
   3  10   9       91.63       99.41     14.88 o
   4  10   9       50.74       73.17     17.72 o
   0  11   9       62.05       59.36     16.72 o
   1  11   9      568.54      658.31     51.66 o
   2  11   9        2.69      -11.88      9.30 o
   3  11   9        0.25       -1.53     14.11 o
   4  11   9        7.83       24.64     19.62 o
   0  12   9        4.49       -4.80     29.03 o
   1  12   9      139.92       94.54     21.08 o
   2  12   9        4.34       15.87     14.59 o
   3  12   9       71.77       34.50     20.45 o
   0  13   9        0.02      -36.35     24.23 o
   1  13   9      169.01      185.21     29.80 o
   2  13   9       20.39        1.30     15.16 o
   3  13   9       75.59       47.91     18.49 o
   0  14   9      236.29      300.17     61.19 o
   1  14   9       22.42       26.28     20.15 o
   2  14   9       35.14       16.35     17.26 o
   0  15   9        5.87      -10.56     37.43 o
   1  15   9       27.04       29.78     18.09 o
   2  15   9       10.69      -15.66     16.36 o
   0  16   9       12.23      -27.35     36.23 o
   1  16   9       34.01      -27.96     18.64 o
   0   0  10      498.81      522.06     31.43 o
   1   0  10     1616.55     1719.89     32.95 o
   2   0  10      317.12      338.43     17.70 o
   3   0  10        1.16       -3.67      7.73 o
   4   0  10       21.66       37.12     22.24 o
   5   0  10        0.35       26.63     38.87 o
   0   1  10     3081.81     3269.43     57.41 o
   1   1  10      224.08      209.81     10.36 o
   2   1  10      664.80      675.00     16.75 o
   3   1  10      337.39      338.27     12.43 o
   4   1  10      103.00      100.83      9.50 o
   5   1  10       75.19       77.18     22.02 o
   0   2  10      259.38      323.49     16.26 o
   1   2  10       90.87       88.49      8.35 o
   2   2  10       71.31       75.54      7.39 o
   3   2  10      108.26       72.31      9.81 o
   4   2  10      347.75      344.84     19.92 o
   5   2  10        1.54       -5.63     14.04 o
   0   3  10      557.85      644.99     41.59 o
   1   3  10      566.03      642.95     19.58 o
   2   3  10      249.96      265.99     14.68 o
   3   3  10        6.72       -3.10      6.32 o
   4   3  10        8.20        5.65      9.44 o
   5   3  10       88.69       98.96     18.92 o
   0   4  10        0.12       -5.43      9.83 o
   1   4  10       45.23       49.62     13.72 o
   2   4  10      185.93      188.14     15.41 o
   3   4  10      117.87      129.36     10.99 o
   4   4  10      190.00      175.65     14.98 o
   5   4  10       20.67       -6.60     15.15 o
   0   5  10      712.88      841.57     46.67 o
   1   5  10      116.03      131.68     15.10 o
   2   5  10      636.59      589.35     28.61 o
   3   5  10      237.67      213.14     16.62 o
   4   5  10        2.38      -13.78     11.32 o
   5   5  10       96.27       72.72     25.85 o
   0   6  10      123.43      166.12     24.43 o
   1   6  10      121.16      143.45     18.74 o
   2   6  10       11.09        6.32     10.08 o
   3   6  10       42.11       50.27     10.53 o
   4   6  10      242.47      291.68     23.63 o
   5   6  10       23.43        4.20     17.71 o
   0   7  10        7.60       11.76     22.79 o
   1   7  10       18.93       34.64     14.68 o
   2   7  10      160.16      133.16     18.97 o
   3   7  10        4.47        4.44      8.07 o
   4   7  10      113.73       95.94     17.55 o
   5   7  10       12.74       28.00     19.56 o
   0   8  10      156.15      137.97     35.51 o
   1   8  10      591.99      534.78     34.96 o
   2   8  10        2.91       -8.13      9.42 o
   3   8  10        8.59       -3.07      8.76 o
   4   8  10       43.95       40.10     15.15 o
   0   9  10       24.58       55.19     29.51 o
   1   9  10       54.31       15.70     18.87 o
   2   9  10      295.16      336.46     21.04 o
   3   9  10       83.68       70.60     13.53 o
   4   9  10       10.91        8.67     15.01 o
   0  10  10      496.00      566.26     66.70 o
   1  10  10       67.99       19.87     19.80 o
   2  10  10      303.09      296.05     20.13 o
   3  10  10       79.57       91.24     23.09 o
   4  10  10       28.02       27.87     19.04 o
   0  11  10      227.44      224.83     47.27 o
   1  11  10       23.57        1.37     20.43 o
   2  11  10       68.57       94.90     13.63 o
   3  11  10       17.55        9.86     16.20 o
   4  11  10       70.50       67.37     22.51 o
   0  12  10        1.27      -16.32     28.07 o
   1  12  10       61.86       83.44     35.75 o
   2  12  10       32.03       33.73     19.95 o
   3  12  10      110.50      123.26     22.10 o
   0  13  10       20.41       -4.80     32.87 o
   1  13  10       37.59       20.92     18.31 o
   2  13  10      231.83      241.66     26.65 o
   3  13  10       21.60       17.66     20.07 o
   0  14  10        5.08      -19.44     31.91 o
   1  14  10       37.67       28.13     20.62 o
   2  14  10       19.74        6.75     17.14 o
   0  15  10        7.47        9.36     39.35 o
   1  15  10       24.17        9.24     20.93 o
   1   0  11     1981.84     2005.45     44.48 o
   2   0  11        0.05        9.01      9.67 o
   3   0  11       20.90       19.39     11.69 o
   4   0  11       17.98       18.84     12.46 o
   5   0  11        0.71       17.76     37.43 o
   0   1  11      575.68      637.42     26.54 o
   1   1  11     1543.65     1592.37     28.44 o
   2   1  11      111.34      139.28     13.00 o
   3   1  11     1241.88     1339.62     25.01 o
   4   1  11       25.14       10.89      7.91 o
   5   1  11        2.80        1.69     14.71 o
   0   2  11       54.75       47.14     11.42 o
   1   2  11      141.84      122.87      9.60 o
   2   2  11       20.60        9.60      6.67 o
   3   2  11      596.43      637.32     21.70 o
   4   2  11      118.32      127.83     14.40 o
   5   2  11       13.31       14.67     19.39 o
   0   3  11      142.17      141.11     18.15 o
   1   3  11     1145.96     1201.80     25.63 o
   2   3  11      411.63      437.44     18.25 o
   3   3  11      351.38      370.96     17.64 o
   4   3  11      226.98      231.09     18.83 o
   5   3  11       71.91       59.51     27.83 o
   0   4  11       10.01       22.13     12.10 o
   1   4  11      352.25      387.18     25.38 o
   2   4  11      392.00      382.54     18.64 o
   3   4  11      545.12      552.44     20.94 o
   4   4  11       25.49       45.74     12.29 o
   5   4  11       14.37       18.08     16.65 o
   0   5  11        8.17        4.78     14.33 o
   1   5  11      519.63      560.87     29.01 o
   2   5  11       97.16      100.90     12.82 o
   3   5  11       11.31        9.07     10.72 o
   4   5  11      160.64      167.66     17.69 o
   5   5  11      139.59       80.70     31.91 o
   0   6  11      229.33      241.70     40.43 o
   1   6  11      348.61      435.15     30.35 o
   2   6  11       23.99       17.90     12.94 o
   3   6  11      132.67      124.51     13.19 o
   4   6  11      102.20      109.19     18.20 o
   5   6  11        4.56       48.25     23.92 o
   0   7  11        0.71       -4.16     15.44 o
   1   7  11      569.58      610.86     36.75 o
   2   7  11      169.17      189.73     24.93 o
   3   7  11      119.17      121.02     19.01 o
   4   7  11       16.84       24.38     14.66 o
   0   8  11      739.22      988.80     74.14 o
   1   8  11      472.16      374.69     30.51 o
   2   8  11       34.64       26.72     11.44 o
   3   8  11       25.21       41.46     17.54 o
   4   8  11       10.21       11.38     15.90 o
   0   9  11      517.98      639.93     68.86 o
   1   9  11      262.50      240.27     26.75 o
   2   9  11      214.78      218.11     18.17 o
   3   9  11      194.20      152.97     17.12 o
   4   9  11        6.74        8.45     14.54 o
   0  10  11       25.02        3.60     29.03 o
   1  10  11       47.05       58.03     22.80 o
   2  10  11       21.42        4.08     11.32 o
   3  10  11       31.54       32.56     12.93 o
   4  10  11       59.32       47.52     22.96 o
   0  11  11      429.07      435.26     63.10 o
   1  11  11        3.40       22.19     22.06 o
   2  11  11      142.75      140.62     16.80 o
   3  11  11       67.57       75.74     19.17 o
   0  12  11        4.31       -4.80     30.71 o
   1  12  11       58.72       62.57     43.91 o
   2  12  11       10.32       21.95     18.70 o
   3  12  11       29.95       18.11     17.44 o
   0  13  11      193.84      236.34     54.47 o
   1  13  11       53.74       59.16     53.15 o
   2  13  11        6.40       -0.24     15.84 o
   3  13  11       35.52       22.89     27.69 o
   0  14  11       74.75      139.41     49.91 o
   1  14  11       79.39       92.56     23.78 o
   2  14  11       11.14       33.90     16.38 o
   0  15  11        2.46       -8.40     37.67 o
   1  15  11       36.96       26.15     22.75 o
   0   0  12      104.81       68.78     18.13 o
   1   0  12      264.60      313.52     20.74 o
   2   0  12      253.44      274.35     19.67 o
   3   0  12       41.76       39.74     11.41 o
   4   0  12      394.13      430.18     28.65 o
   5   0  12        8.14       21.36     17.70 o
   0   1  12       46.42       48.14     12.37 o
   1   1  12      601.21      666.86     20.88 o
   2   1  12       33.66       27.23      7.87 o
   3   1  12      396.57      420.70     16.36 o
   4   1  12      308.62      323.47     19.61 o
   5   1  12      146.55      114.47     21.18 o
   0   2  12     1254.07     1293.58     39.01 o
   1   2  12        2.69       -6.64      6.79 o
   2   2  12      126.40      139.35     10.80 o
   3   2  12      106.93       89.77      9.36 o
   4   2  12      710.31      693.40     43.26 o
   5   2  12       46.73       67.05     18.63 o
   0   3  12      476.15      487.05     30.33 o
   1   3  12       43.02       36.06      9.07 o
   2   3  12      199.58      206.31     14.76 o
   3   3  12       67.11       75.74     10.42 o
   4   3  12       62.85       80.32     18.86 o
   5   3  12      143.48      137.04     22.40 o
   0   4  12     1150.90     1128.47     42.83 o
   1   4  12      113.71      111.08     12.14 o
   2   4  12      163.41      164.88     23.73 o
   3   4  12       53.07       63.80     10.36 o
   4   4  12      261.10      265.71     20.68 o
   5   4  12       16.66       18.66     18.02 o
   0   5  12      901.78     1051.53     79.42 o
   1   5  12       24.86       35.28     12.39 o
   2   5  12      257.38      265.18     24.19 o
   3   5  12      120.65      131.00     12.62 o
   4   5  12      153.14      124.95     24.13 o
   5   5  12      218.71      218.80     27.78 o
   0   6  12     1266.88     1474.86     64.76 o
   1   6  12      126.56      136.07     17.40 o
   2   6  12       78.37       72.25     14.75 o
   3   6  12      311.96      306.71     19.54 o
   4   6  12      139.14      159.01     20.40 o
   0   7  12      229.91      269.57     31.56 o
   1   7  12      223.28      288.13     34.56 o
   2   7  12      177.61      195.68     23.25 o
   3   7  12       20.87       31.33     12.18 o
   4   7  12       37.19       31.71     15.51 o
   0   8  12       17.83       37.91     20.05 o
   1   8  12      439.35      388.60     31.81 o
   2   8  12       21.73        0.55     14.81 o
   3   8  12       55.66       74.34     14.35 o
   4   8  12       94.78       86.74     26.11 o
   0   9  12       71.11       62.39     32.15 o
   1   9  12      140.70      193.33     25.19 o
   2   9  12      106.86      107.02     16.33 o
   3   9  12       15.20       15.83     12.55 o
   4   9  12       35.37       49.85     16.92 o
   0  10  12      153.53      184.52     47.27 o
   1  10  12      168.20      146.16     28.17 o
   2  10  12       71.99       86.97     17.94 o
   3  10  12       73.36       76.93     15.78 o
   4  10  12      102.15       88.74     24.18 o
   0  11  12       17.56       11.52     30.47 o
   1  11  12        7.28      -13.86     15.73 o
   2  11  12      101.65      127.66     16.56 o
   3  11  12       22.95       15.25     15.94 o
   0  12  12       72.55       42.71     37.67 o
   1  12  12       86.43      126.53     62.86 o
   2  12  12       35.17       42.71     18.32 o
   3  12  12      107.70       87.86     21.48 o
   0  13  12      139.81       88.30     43.19 o
   1  13  12       52.25       71.21     29.60 o
   2  13  12      102.84       83.99     37.06 o
   0  14  12       91.64      192.67     53.27 o
   1  14  12       26.09       23.23     21.16 o
   2  14  12       49.05       62.41     20.13 o
   0  15  12       13.13      -10.32     33.59 o
   1  15  12       65.13       27.99     23.97 o
   1   0  13       12.70      -10.42     12.54 o
   2   0  13        5.66        2.35      9.38 o
   3   0  13      379.59      412.75     24.81 o
   4   0  13        0.33      -17.91     11.94 o
   5   0  13        0.22      -15.52     18.46 o
   0   1  13      565.37      624.21     34.46 o
   1   1  13       71.24       92.98     10.23 o
   2   1  13      154.42      165.38     12.01 o
   3   1  13       50.80       50.09      8.51 o
   4   1  13       11.91       11.98      9.64 o
   5   1  13        5.06        2.91     17.24 o
   0   2  13      357.63      339.45     23.69 o
   1   2  13      283.20      294.02     15.13 o
   2   2  13       89.72       75.54     10.39 o
   3   2  13      319.87      299.01     14.81 o
   4   2  13       54.26       62.48     13.34 o
   5   2  13        6.89       32.52     17.44 o
   0   3  13      198.14      229.48     24.11 o
   1   3  13      103.64      115.29     11.75 o
   2   3  13      461.49      469.90     22.01 o
   3   3  13      304.08      348.94     18.42 o
   4   3  13       89.21       79.46     20.63 o
   5   3  13       19.27       38.62     33.76 o
   0   4  13      260.79      233.01     23.31 o
   1   4  13      175.70      176.79     14.89 o
   2   4  13       69.32       40.01     13.65 o
   3   4  13      226.75      211.98     18.09 o
   4   4  13        6.10        1.25     11.74 o
   5   4  13        2.94        8.55     21.06 o
   0   5  13        5.55       24.56     13.86 o
   1   5  13      311.31      358.61     37.68 o
   2   5  13      440.43      458.53     28.21 o
   3   5  13      123.56      112.24     13.66 o
   4   5  13      138.07      104.89     16.48 o
   0   6  13       50.20       83.07     49.19 o
   1   6  13      327.33      374.72     26.78 o
   2   6  13       74.18       75.15     15.74 o
   3   6  13        9.74       11.04     10.95 o
   4   6  13       46.47       43.73     13.90 o
   0   7  13      358.41      396.28     39.62 o
   1   7  13      455.36      430.84     29.51 o
   2   7  13      233.07      246.06     25.56 o
   3   7  13       20.96       17.03     11.24 o
   4   7  13       10.12       25.65     16.03 o
   0   8  13       42.56       50.11     23.37 o
   1   8  13      295.89      319.62     35.19 o
   2   8  13       25.31        6.05     19.84 o
   3   8  13       76.27       77.53     16.70 o
   4   8  13       27.98       14.51     14.27 o
   0   9  13      157.93      150.91     29.43 o
   1   9  13       41.06       65.83     20.04 o
   2   9  13       64.36       57.29     26.34 o
   3   9  13       37.27       31.79     13.74 o
   4   9  13       17.21       27.02     21.47 o
   0  10  13       94.74       99.20     27.39 o
   1  10  13        5.28       -5.15     16.05 o
   2  10  13       21.91        7.08     13.28 o
   3  10  13       55.25       64.78     15.30 o
   0  11  13       44.55       17.28     33.35 o
   1  11  13        5.88        2.55     17.74 o
   2  11  13       51.72       48.51     18.62 o
   3  11  13       39.86       10.70     17.36 o
   0  12  13      185.68      230.58     53.27 o
   1  12  13       57.90       54.86     24.45 o
   2  12  13        4.22      -23.84     16.76 o
   3  12  13       32.52       53.96     19.60 o
   0  13  13        0.58      -23.99     35.27 o
   1  13  13       18.39       -7.00     18.71 o
   2  13  13       30.39       15.11     18.54 o
   0  14  13       79.04        7.44     40.07 o
   1  14  13       40.15       25.36     23.66 o
   0   0  14        2.15       15.32     17.80 o
   1   0  14      196.54      210.76     19.88 o
   2   0  14       87.27       76.01     22.16 o
   3   0  14       23.23       28.35     13.75 o
   4   0  14       50.81       32.33     16.54 o
   5   0  14       17.77       13.02     20.85 o
   0   1  14     1684.35     1623.76     79.64 o
   1   1  14      411.49      417.93     18.23 o
   2   1  14       70.72       75.04     11.69 o
   3   1  14       69.37       50.04     10.67 o
   4   1  14      181.42      185.83     16.03 o
   5   1  14       16.29       11.59     21.79 o
   0   2  14      666.28      645.39     32.14 o
   1   2  14      192.53      208.65     14.05 o
   2   2  14       44.68       51.26     10.02 o
   3   2  14       43.32       31.26      9.31 o
   4   2  14       71.23       85.56     17.75 o
   5   2  14       21.60       12.05     25.07 o
   0   3  14      916.40      890.02     47.98 o
   1   3  14       98.25      106.94     19.30 o
   2   3  14      294.20      286.30     17.15 o
   3   3  14       77.42       71.81     12.29 o
   4   3  14      110.73      128.13     17.48 o
   0   4  14      446.18      433.59     31.90 o
   1   4  14      588.40      597.60     26.20 o
   2   4  14      175.23      167.25     22.24 o
   3   4  14      302.28      268.86     19.08 o
   4   4  14       52.47       41.52     14.43 o
   0   5  14     1417.18     1502.57     83.66 o
   1   5  14      358.94      341.38     22.74 o
   2   5  14      184.24      183.68     20.50 o
   3   5  14       69.52       64.77     13.08 o
   4   5  14      289.63      277.68     23.30 o
   0   6  14      985.81     1032.70     59.84 o
   1   6  14      576.99      580.32     43.33 o
   2   6  14       25.27        0.56     13.14 o
   3   6  14      149.26      166.57     17.17 o
   4   6  14       19.90       31.89     15.52 o
   0   7  14     2513.83     2557.40    147.92 o
   1   7  14       47.82       39.84     19.01 o
   2   7  14      376.84      309.20     25.91 o
   3   7  14       11.68       11.76     11.75 o
   4   7  14       25.98       32.30     15.23 o
   0   8  14       26.11       20.28     21.16 o
   1   8  14      100.08       78.10     18.00 o
   2   8  14      125.47      110.14     18.93 o
   3   8  14      132.01      126.61     16.16 o
   4   8  14       24.42        2.86     14.20 o
   0   9  14     1358.15     1421.18     99.10 o
   1   9  14       41.38       23.37     15.23 o
   2   9  14      180.32      127.41     24.13 o
   3   9  14        1.31       10.42     13.17 o
   0  10  14       16.87       43.85     23.91 o
   1  10  14      186.06      209.20     28.77 o
   2  10  14       66.04       69.31     21.82 o
   3  10  14       32.16       37.96     15.09 o
   0  11  14      420.29      368.00     45.13 o
   1  11  14       22.24       46.65     21.01 o
   2  11  14       79.56      105.98     25.16 o
   3  11  14       59.24       34.79     18.99 o
   0  12  14       36.22       47.66     26.98 o
   1  12  14       83.97       51.61     22.75 o
   2  12  14      150.68      151.84     47.54 o
   0  13  14      118.60       36.71     40.31 o
   1  13  14        5.45       18.20     22.06 o
   2  13  14       47.75       49.42     20.84 o
   0  14  14        5.39      -49.67     33.11 o
   1  14  14       49.29       36.84     24.02 o
   1   0  15      323.16      345.86     41.73 o
   2   0  15      253.52      226.90     20.96 o
   3   0  15       74.05       95.21     31.09 o
   4   0  15       21.18       10.21     16.10 o
   0   1  15       15.75       34.64     13.63 o
   1   1  15      349.84      415.12     19.03 o
   2   1  15      148.16      160.25     13.21 o
   3   1  15       35.78       29.43     10.09 o
   4   1  15       41.78       56.09     12.81 o
   0   2  15       81.49       75.38     15.90 o
   1   2  15      373.21      434.29     19.80 o
   2   2  15      232.99      253.55     18.61 o
   3   2  15       60.84       72.02     11.92 o
   4   2  15       36.95       66.96     14.77 o
   0   3  15      209.56      273.81     34.77 o
   1   3  15      108.17      108.08     12.81 o
   2   3  15      123.07      138.47     14.11 o
   3   3  15      366.93      365.80     23.64 o
   4   3  15       55.70       38.72     14.74 o
   0   4  15       15.23       13.25     15.69 o
   1   4  15      515.49      500.89     25.02 o
   2   4  15       70.51       83.41     12.96 o
   3   4  15      446.10      400.41     35.56 o
   4   4  15       64.48       24.08     14.97 o
   0   5  15      240.03      285.72     28.43 o
   1   5  15       99.35       75.65     14.94 o
   2   5  15      580.58      612.35     34.70 o
   3   5  15      267.18      278.48     20.61 o
   4   5  15       23.36       21.31     17.71 o
   0   6  15      322.85      303.02     45.95 o
   1   6  15      281.42      302.07     41.55 o
   2   6  15       18.44       18.52     13.97 o
   3   6  15      165.39      170.24     17.29 o
   4   6  15       25.32       38.50     15.43 o
   0   7  15     1305.52     1444.99    159.08 o
   1   7  15      185.78      205.26     22.76 o
   2   7  15       22.09       10.07     18.67 o
   3   7  15       33.44       23.79     13.53 o
   4   7  15        3.11       12.92     15.15 o
   0   8  15        2.13      -16.16     20.52 o
   1   8  15      227.17      225.15     24.96 o
   2   8  15       58.19       56.16     17.70 o
   3   8  15       55.31       79.71     15.25 o
   0   9  15       20.09      -12.73     29.15 o
   1   9  15      275.00      302.32     28.25 o
   2   9  15        0.97       -7.88     14.42 o
   3   9  15       29.98       27.11     13.66 o
   0  10  15      129.83      133.58     31.32 o
   1  10  15      183.67      183.01     28.31 o
   2  10  15       19.76        5.20     17.84 o
   3  10  15       12.52       18.88     15.50 o
   0  11  15        8.41       -2.17     23.42 o
   1  11  15      206.52      195.25     31.41 o
   2  11  15       33.93       25.21     20.95 o
   0  12  15       25.90       29.57     27.91 o
   1  12  15       76.41       51.41     23.61 o
   2  12  15       26.73       22.52     20.61 o
   0  13  15       10.62       17.26     41.03 o
   1  13  15      157.56      192.47     44.56 o
   0   0  16       21.96      -20.92     17.85 o
   1   0  16        1.08       -1.91     12.46 o
   2   0  16       23.57       24.09     13.54 o
   3   0  16        2.09       11.40     14.75 o
   4   0  16       13.83       24.14     17.53 o
   0   1  16      812.03      811.00     38.90 o
   1   1  16      414.54      343.68     18.45 o
   2   1  16      107.92      101.78     11.96 o
   3   1  16       30.71       18.13      9.97 o
   4   1  16       50.83       56.55     20.41 o
   0   2  16      442.54      390.71     32.79 o
   1   2  16       14.00       -7.07      8.79 o
   2   2  16       99.58       83.42     13.83 o
   3   2  16       93.85       73.30     21.59 o
   4   2  16        8.87       14.82     20.49 o
   0   3  16      132.96      175.46     27.05 o
   1   3  16      251.33      205.62     16.60 o
   2   3  16      110.62      112.58     13.22 o
   3   3  16       54.32       33.45     17.41 o
   4   3  16       20.67       43.40     15.38 o
   0   4  16        4.26        9.45     15.17 o
   1   4  16       92.63       95.12     14.40 o
   2   4  16       93.78       97.93     15.70 o
   3   4  16      100.87       57.45     15.02 o
   4   4  16       41.09       30.82     15.38 o
   0   5  16      753.61      794.78     46.40 o
   1   5  16      110.46      153.54     18.78 o
   2   5  16       98.11      106.94     18.34 o
   3   5  16       20.28        4.95     24.28 o
   4   5  16       33.45       30.47     15.43 o
   0   6  16       25.23        5.20     26.87 o
   1   6  16      489.33      466.37     46.55 o
   2   6  16       38.94       55.72     16.73 o
   3   6  16       12.70        6.08     11.52 o
   4   6  16       83.99       70.25     17.40 o
   0   7  16      238.39      230.34     36.31 o
   1   7  16      117.53      135.26     23.45 o
   2   7  16       78.89       72.82     18.79 o
   3   7  16       60.12       30.56     14.68 o
   0   8  16       12.49        5.67     22.17 o
   1   8  16       19.00       14.46     18.32 o
   2   8  16       46.98       64.46     18.28 o
   3   8  16       34.57       26.30     13.84 o
   0   9  16       40.00       55.97     26.92 o
   1   9  16       41.93       36.83     26.04 o
   2   9  16       83.76       60.71     19.31 o
   3   9  16       53.29       54.97     15.63 o
   0  10  16        7.72       26.26     26.63 o
   1  10  16       84.71       88.92     22.23 o
   2  10  16       40.13       33.59     18.22 o
   3  10  16        8.56       23.39     17.06 o
   0  11  16      157.99      200.13     38.76 o
   1  11  16        6.09       17.83     18.36 o
   2  11  16       27.72       40.56     19.00 o
   0  12  16        8.78      -10.58     24.66 o
   1  12  16       59.78       61.43     21.26 o
   2  12  16       29.78       15.18     17.47 o
   0  13  16       19.31       71.14     31.73 o
   1   0  17        1.42       -0.07     15.54 o
   2   0  17        1.31      -18.22     12.15 o
   3   0  17        0.53       -3.10     16.68 o
   4   0  17        5.93        0.46     30.83 o
   0   1  17       30.22       51.49     15.93 o
   1   1  17      241.07      269.94     19.86 o
   2   1  17       59.62       75.14     12.20 o
   3   1  17      285.30      281.82     18.63 o
   4   1  17       10.74       -5.16     18.15 o
   0   2  17       85.51       94.49     17.72 o
   1   2  17       33.07       14.79     10.42 o
   2   2  17       21.07       31.43     11.04 o
   3   2  17       40.43       33.36     11.56 o
   4   2  17       29.52       34.37     14.44 o
   0   3  17       11.23        1.18     15.17 o
   1   3  17      591.33      611.94     26.86 o
   2   3  17       52.39       32.95     12.39 o
   3   3  17      274.02      301.26     23.69 o
   4   3  17       15.23       33.98     13.29 o
   0   4  17       91.30      115.98     22.52 o
   1   4  17      113.42      122.99     15.94 o
   2   4  17      203.95      192.72     26.42 o
   3   4  17       37.69        0.24     12.50 o
   4   4  17       41.65       22.34     16.17 o
   0   5  17        0.55       -6.86     20.21 o
   1   5  17      268.50      219.80     19.73 o
   2   5  17       35.72        8.14     13.19 o
   3   5  17      164.34      191.52     26.02 o
   4   5  17        1.54       -3.80     14.80 o
   0   6  17      200.97      150.82     52.43 o
   1   6  17      130.35      145.55     31.11 o
   2   6  17       42.69       43.36     23.10 o
   3   6  17       59.84       47.80     19.43 o
   0   7  17       98.23       67.31     25.99 o
   1   7  17      131.28      114.77     27.88 o
   2   7  17        9.91       -4.94     15.53 o
   3   7  17       13.95       24.59     13.85 o
   0   8  17       12.85       12.51     23.13 o
   1   8  17        5.07       37.70     18.09 o
   2   8  17       87.75       76.12     31.86 o
   3   8  17       24.72       13.46     14.10 o
   0   9  17       12.22       -8.76     24.35 o
   1   9  17       52.46       77.03     26.32 o
   2   9  17       69.86       34.07     18.81 o
   3   9  17       30.69       32.62     16.04 o
   0  10  17      107.03      157.46     55.07 o
   1  10  17       19.06       30.97     19.37 o
   2  10  17        4.63       29.46     18.19 o
   0  11  17      102.23       91.54     32.24 o
   1  11  17       70.41       83.39     22.85 o
   2  11  17        3.00       -8.55     17.50 o
   0  12  17      103.41       79.36     34.33 o
   1  12  17       26.31       28.22     21.32 o
   0   0  18     1260.83     1402.65    232.62 o
   1   0  18       66.80       67.93     17.74 o
   2   0  18      382.04      330.65     37.92 o
   3   0  18        3.19      -21.70     14.46 o
   4   0  18       22.11        1.68     22.19 o
   0   1  18      327.40      356.22     28.54 o
   1   1  18      220.86      214.69     16.36 o
   2   1  18       74.79       74.37     16.98 o
   3   1  18       45.20       47.65     12.72 o
   4   1  18       90.78      113.73     21.09 o
   0   2  18     1502.70     1629.24     69.26 o
   1   2  18      354.68      355.27     20.48 o
   2   2  18      417.61      330.94     20.97 o
   3   2  18        9.05       16.80     11.45 o
   4   2  18        5.34       18.81     14.76 o
   0   3  18      407.23      397.84     35.27 o
   1   3  18      521.98      496.29     25.30 o
   2   3  18       33.50       13.83     11.91 o
   3   3  18       36.73       14.80     14.92 o
   4   3  18       69.32       55.31     16.36 o
   0   4  18     1139.05     1198.54    104.68 o
   1   4  18      135.49      115.00     21.38 o
   2   4  18       53.62       51.42     13.86 o
   3   4  18       11.66       27.16     14.53 o
   0   5  18      508.29      582.85     42.69 o
   1   5  18      312.74      301.97     22.57 o
   2   5  18      113.49       92.30     17.80 o
   3   5  18       34.11       65.64     19.02 o
   0   6  18       50.32       39.83     27.95 o
   1   6  18      135.71      151.10     23.10 o
   2   6  18       48.54       28.63     17.02 o
   3   6  18       68.16       72.42     21.26 o
   0   7  18        1.55      -14.44     31.31 o
   1   7  18       31.88       27.85     17.34 o
   2   7  18       84.04       91.03     21.65 o
   3   7  18       30.78       16.00     15.44 o
   0   8  18      221.89      278.16     41.40 o
   1   8  18       39.84       20.73     18.81 o
   2   8  18       25.85       34.72     18.94 o
   3   8  18      110.77      123.48     18.99 o
   0   9  18       23.84       20.37     28.79 o
   1   9  18       46.16       62.46     22.22 o
   2   9  18       13.31        6.43     18.64 o
   0  10  18       13.08       -0.39     27.30 o
   1  10  18       78.62       84.12     23.23 o
   2  10  18       41.91       40.17     20.96 o
   0  11  18       89.06      105.70     33.34 o
   1  11  18       17.82       40.20     21.41 o
   1   0  19        5.08       -3.69     15.10 o
   2   0  19        9.03       52.08     17.76 o
   3   0  19       25.65       11.16     17.86 o
   0   1  19       13.21       23.97     21.37 o
   1   1  19       69.15       50.15     12.38 o
   2   1  19        7.34       -1.05     11.10 o
   3   1  19       63.34       99.54     14.64 o
   0   2  19        2.61       22.25     16.71 o
   1   2  19       11.60        5.19     11.16 o
   2   2  19       41.34       59.33     13.55 o
   3   2  19       21.91        7.83     12.56 o
   0   3  19       25.88       33.55     20.08 o
   1   3  19      196.68      213.10     24.70 o
   2   3  19        8.30       16.03     12.41 o
   3   3  19      139.83      133.36     19.73 o
   0   4  19       68.27       75.57     39.47 o
   1   4  19       64.10       59.86     14.96 o
   2   4  19      200.59      208.80     19.91 o
   3   4  19       20.18       23.80     15.14 o
   0   5  19        4.78       22.20     20.37 o
   1   5  19       44.37       35.05     14.30 o
   2   5  19      134.51      140.87     24.52 o
   3   5  19       68.27       70.68     20.82 o
   0   6  19        8.24       -3.26     47.99 o
   1   6  19      208.30      195.76     26.02 o
   2   6  19       15.45        4.33     16.52 o
   3   6  19        7.76      -16.58     16.59 o
   0   7  19       10.60       19.40     24.08 o
   1   7  19       38.00       31.28     17.67 o
   2   7  19       52.47       59.65     19.80 o
   3   7  19       76.32       60.89     17.98 o
   0   8  19       75.02       92.36     32.04 o
   1   8  19       54.63       56.80     20.24 o
   2   8  19       54.31       25.46     24.00 o
   0   9  19        1.80       10.07     27.06 o
   1   9  19       77.04      119.30     24.73 o
   2   9  19       28.65       18.44     19.90 o
   0  10  19       92.81      117.20     42.23 o
   1  10  19       34.68       32.43     21.15 o
   0  11  19        7.06       15.24     32.63 o
   0   0  20      136.24      133.83     30.56 o
   1   0  20      193.18      186.13     35.12 o
   2   0  20        1.21        0.03     15.48 o
   3   0  20        3.22        9.84     19.85 o
   0   1  20      403.65      458.13     33.90 o
   1   1  20       52.49       56.70     13.26 o
   2   1  20        2.80        2.56     12.03 o
   3   1  20       10.99        3.42     12.34 o
   0   2  20        7.42        0.43     16.33 o
   1   2  20      246.89      263.78     26.41 o
   2   2  20        3.15       17.27     12.21 o
   3   2  20       23.38       30.82     13.63 o
   0   3  20      546.61      504.76     41.49 o
   1   3  20       76.75       90.27     18.21 o
   2   3  20       76.81       64.40     15.63 o
   3   3  20       28.62       20.80     21.27 o
   0   4  20       80.73       81.27     23.48 o
   1   4  20       57.17       61.46     15.71 o
   2   4  20       38.95       63.01     16.03 o
   3   4  20       23.76       27.23     16.31 o
   0   5  20      597.56      553.18     44.11 o
   1   5  20      137.18      118.63     18.17 o
   2   5  20       50.34       51.14     20.37 o
   3   5  20       61.77       37.49     27.05 o
   0   6  20        4.03      -23.62     37.43 o
   1   6  20       14.51       16.51     18.94 o
   2   6  20       69.37       77.98     22.36 o
   0   7  20       24.16       -9.97     37.19 o
   1   7  20       62.48       36.01     20.58 o
   2   7  20       23.71        9.43     18.69 o
   0   8  20       16.41       15.90     34.79 o
   1   8  20        7.75       -5.60     18.57 o
   2   8  20       76.75       60.47     21.72 o
   0   9  20      138.08      116.02     36.89 o
   1   9  20       26.56       44.14     21.94 o
   0  10  20        0.06      -21.85     28.76 o
   1   0  21       53.50       54.20     19.21 o
   2   0  21       89.53       93.66     21.20 o
   3   0  21        2.19       24.97     20.78 o
   0   1  21        1.14       10.84     15.71 o
   1   1  21       20.11       31.24     12.73 o
   2   1  21       29.12       20.37     13.25 o
   3   1  21       49.41       72.59     16.67 o
   0   2  21        3.88        1.06     16.51 o
   1   2  21       43.86       62.44     14.95 o
   2   2  21      122.66      144.43     17.55 o
   3   2  21        3.31       21.51     15.07 o
   0   3  21        5.22        0.43     25.91 o
   1   3  21       99.91       74.38     19.74 o
   2   3  21        1.89       10.72     14.04 o
   3   3  21       88.76       58.35     19.00 o
   0   4  21      113.38      134.18     28.00 o
   1   4  21       18.20       -4.75     18.40 o
   2   4  21      188.73      188.77     21.55 o
   0   5  21       31.05       64.76     24.65 o
   1   5  21       75.35       89.40     18.38 o
   2   5  21       28.21       10.91     17.20 o
   0   6  21       11.22       28.92     37.07 o
   1   6  21       78.26       47.62     21.80 o
   2   6  21       44.31       29.84     19.98 o
   0   7  21       20.31        8.93     33.71 o
   1   7  21       46.56       31.40     26.31 o
   2   7  21        8.18       -2.28     25.94 o
   0   8  21       27.60       51.11     32.83 o
   1   8  21       19.37       25.59     21.24 o
   0   9  21        5.61       48.55     34.19 o
   0   0  22       20.03       57.17     28.56 o
   1   0  22        8.24      -10.70     17.32 o
   2   0  22       18.61      -17.65     17.18 o
   0   1  22       40.71       24.90     18.48 o
   1   1  22      152.20      173.09     24.35 o
   2   1  22        0.67        8.25     13.71 o
   0   2  22        0.47      -15.33     16.94 o
   1   2  22       20.04       24.44     14.04 o
   2   2  22        3.66       -6.95     13.13 o
   0   3  22       98.21      113.26     47.23 o
   1   3  22       86.26       56.70     16.88 o
   2   3  22       12.67      -20.51     13.67 o
   0   4  22       25.83       23.78     22.37 o
   1   4  22        4.28        0.81     15.15 o
   2   4  22      119.89       88.82     18.48 o
   0   5  22       76.18      129.66     28.57 o
   1   5  22       18.22        9.79     16.07 o
   2   5  22       22.51       29.82     17.24 o
   0   6  22       48.43       44.60     32.12 o
   1   6  22       15.38       10.85     21.01 o
   0   7  22       20.60       44.12     33.71 o
   1   7  22       80.53       94.55     25.25 o
   1   0  23        2.14        1.41     21.24 o
   2   0  23        4.76        9.99     21.89 o
   0   1  23        0.06        9.20     19.17 o
   1   1  23       85.22       68.77     16.11 o
   2   1  23       19.23       10.01     14.75 o
   0   2  23       27.41       23.00     19.29 o
   1   2  23       10.08      -20.68     13.78 o
   2   2  23       42.61       49.74     16.52 o
   0   3  23        4.46       -8.89     21.56 o
   1   3  23      126.78      142.18     21.20 o
   0   4  23       62.79       24.03     25.85 o
   1   4  23       29.93       20.46     18.91 o
   0   5  23        6.91       -6.64     23.27 o
   1   5  23      110.95      122.28     21.31 o
   0   6  23        4.78        1.93     32.32 o
   0   0  24       96.74      141.05     38.75 o
   1   0  24       51.84       69.81     23.93 o
   0   1  24      156.74      202.35     29.86 o
   1   1  24        4.88       -7.81     13.83 o
   0   2  24       19.44       -4.01     23.92 o
   1   2  24       38.63       46.84     17.19 o
   0   3  24       68.09       19.17     32.12 o
 
